# Supplementary material for: Climatic adaptation and ecological descriptors of wild beans from Mexico
Source: Ecol Evol. 2018 Jun 4;8(13):6492–504. doi: 10.1002/ece3.4106 (PMC6053573; doi:10.1002/ece3.4106)
Supplement: Supplementary file 1 [file ECE3-8-6492-s001.xlsx]

## Sheet: Hoja1
INSTCODE	ACCENUMB	COLLNUMB	COLLCODE	COLLNAME	GENUS	SPECIES	SPAUTHOR	SUBTAXA_SUBSP.	SUBAUTHOR_SUBSP	SUBTAXA_VAR.	SUBAUTHOR_VAR	ACQDATE	ORIGCTY	COLLSITE	STATE	MUNICIPALITY	DECLATITUD	DECLONGITUDE	COORDATUM	GEOREFMETH	ELEVATION	COLLDATE	SAMSTAT	COLLSRC	STORAGE
MEX146	101	IPN-09-12-34	MEX146	Instituto Politécnico Nacional (IPN)	Phaseolus	acutifolius	Asa Gray	NULL	NULL	NULL	NULL	20120904	MÉXICO	NULL	Morelos	Tlalnepantla	19.0095	-98.9983	WGS84	GPS	2102	20120904	110	11	12
MEX146	102	IPN-09-12-31	MEX146	Instituto Politécnico Nacional (IPN)	Phaseolus	acutifolius	Asa Gray	NULL	NULL	NULL	NULL	20120931	MÉXICO	Cañón de Tuxpan	Colima	Colima	19.243	-103.703	WGS84	GPS	535	20120931	110	11	12
MEX146	103	IPN-09-12-21	MEX146	Instituto Politécnico Nacional (IPN)	Phaseolus	acutifolius	Asa Gray	NULL	NULL	NULL	NULL	20120921	MÉXICO	NULL	Sonora	Aconchi	29.826	-110.226	WGS84	GPS	618	20120921	110	11	12
MEX146	104	IPN-09-12-21	MEX146	Instituto Politécnico Nacional (IPN)	Phaseolus	acutifolius	Asa Gray	NULL	NULL	NULL	NULL	20120921	MÉXICO	NULL	Sinaloa	Mazatlan	23.2267	-106.408	WGS84	GPS	9	20120921	110	11	12
MEX146	105	IPN-09-12-26	MEX146	Instituto Politécnico Nacional (IPN)	Phaseolus	acutifolius	Asa Gray	NULL	NULL	NULL	NULL	20120926	MÉXICO	Minas de oro Profirio Díaz	Chihuahua	Batopilas	27.0255	-107.743	WGS84	GPS	1693	20120926	110	11	12
MEX146	106	IPN-09-12-32	MEX146	Instituto Politécnico Nacional (IPN)	Phaseolus	acutifolius	Asa Gray	NULL	NULL	NULL	NULL	20121002	MÉXICO	NULL	Morelos	Tlalnepantla	19.0095	-98.9983	WGS84	GPS	2102	20121002	110	11	12
MEX146	107	IPN-09-12-27b	MEX146	Instituto Politécnico Nacional (IPN)	Phaseolus	acutifolius	Asa Gray	NULL	NULL	NULL	NULL	20120927	MÉXICO	Sierra Charuco	Chihuahua	Guazapares	27.5777	-108.681	WGS84	GPS	1371	20120927	110	11	12
MEX146	108	IPN-09-12-27a	MEX146	Instituto Politécnico Nacional (IPN)	Phaseolus	acutifolius	Asa Gray	NULL	NULL	NULL	NULL	20120927	MÉXICO	10 Km al sur de Batopilas sobre el arroyo grande del oro	Chihuahua	Batopilas	27.0149	-107.741	WGS84	GPS	1576	20120927	110	11	12
MEX146	109	IPN-09-12-28	MEX146	Instituto Politécnico Nacional (IPN)	Phaseolus	acutifolius	Asa Gray	NULL	NULL	NULL	NULL	20120928	MÉXICO	Sierra del Registro	Durango	Durango	24.0187	-104.695	WGS84	GPS	1920	20120928	110	12	12
MEX146	110	IPN-09-12-35	MEX146	Instituto Politécnico Nacional (IPN)	Phaseolus	acutifolius	Asa Gray	NULL	NULL	NULL	NULL	20121005	MÉXICO	Cerro del Mercado	Durango	Durango	24.05	-104.683	WGS84	GPS	1911	20121005	110	12	12
MEX146	111	IPN-09-12-30	MEX146	Instituto Politécnico Nacional (IPN)	Phaseolus	acutifolius	Asa Gray	NULL	NULL	NULL	NULL	20120930	MÉXICO	NULL	Sinaloa	Sinaloa	25.8227	-108.222	WGS84	GPS	61	20120930	110	11	12
MEX146	112	IPN-09-12-33	MEX146	Instituto Politécnico Nacional (IPN)	Phaseolus	acutifolius	Asa Gray	NULL	NULL	NULL	NULL	20121003	MÉXICO	NULL	Sonora	Cucurpe	30.4167	-110.55	WGS84	GPS	1058	20121003	110	12	12
MEX146	113	IPN-09-12-23	MEX146	Instituto Politécnico Nacional (IPN)	Phaseolus	acutifolius	Asa Gray	NULL	NULL	NULL	NULL	20120923	MÉXICO	NULL	Durango	Rodeo	25.181	-104.556	WGS84	GPS	1334	20120923	110	12	12
MEX146	114	IPN-09-12-22	MEX146	Instituto Politécnico Nacional (IPN)	Phaseolus	acutifolius	Asa Gray	NULL	NULL	NULL	NULL	20120922	MÉXICO	NULL	Sonora	Quiriego	27.5196	-109.253	WGS84	GPS	200	20120922	110	11	12
MEX146	115	IPN-09-12-17	MEX146	Instituto Politécnico Nacional (IPN)	Phaseolus	coccineus	L.	coccineus	NULL	griseus	(Piper) Freytag, comb.& stat. nov.	20120917	MÉXICO	NULL	Jalisco	Atotonilco el Alto	20.5527	-102.508	WGS84	GPS	1608	20120917	110	11	12
MEX146	116	IPN-00	MEX146	Instituto Politécnico Nacional (IPN)	Phaseolus	coccineus	L.	striatus	(Brandeg.) Freytag, var.	timilpanensis	Freytag	20131001	MÉXICO	NULL	México	Timilpan	19.8683	-99.7384	WGS84	MAP	2672	20131001	110	11	12
MEX146	117	IPN-09-12-18	MEX146	Instituto Politécnico Nacional (IPN)	Phaseolus	coccineus	L.	coccineus	NULL	griseus	(Piper) Freytag, comb.& stat. nov.	20120918	MÉXICO	NULL	Jalisco	Ixtlahuacan de los Membrillo	20.35	-103.183	WGS84	GPS	1590	20120918	110	11	12
MEX146	118	IPN-21	MEX146	Instituto Politécnico Nacional (IPN)	Phaseolus	esperanzae	Seaton	NULL	NULL	NULL	NULL	20121221	MÉXICO	NULL	Puebla	Esperanza	18.858	-97.3735	WGS84	GPS	2459	20121221	110	11	12
MEX146	119	IPN-09-12-14	MEX146	Instituto Politécnico Nacional (IPN)	Phaseolus	filiformis	Benth	NULL	NULL	NULL	NULL	20120914	MÉXICO	Carr. Cd. Constitución-San Carlos Km 45	Baja California Sur	Comondu	24.9581	-111.876	WGS84	GPS	31	20120914	110	12	12
MEX146	120	IPN-09-12-13	MEX146	Instituto Politécnico Nacional (IPN)	Phaseolus	filiformis	Benth	NULL	NULL	NULL	NULL	20120913	MÉXICO	Sierra del Jimulco	Coahuila	Torreon	25.1667	-103.3	WGS84	GPS	2117	20120913	110	12	12
MEX146	121	IPN-09-12-12	MEX146	Instituto Politécnico Nacional (IPN)	Phaseolus	filiformis	Benth	NULL	NULL	NULL	NULL	20120912	MÉXICO	NULL	Durango	Cuencame	24.8625	-103.694	WGS84	GPS	1600	20120912	110	12	12
MEX146	122	IPN-09-12-11	MEX146	Instituto Politécnico Nacional (IPN)	Phaseolus	filiformis	Benth	NULL	NULL	NULL	NULL	20120911	MÉXICO	Cristo Rey	Coahuila	Torreon	25.5225	-103.456	WGS84	GPS	1159	20120911	110	12	12
MEX146	123	IPN-09-12-10	MEX146	Instituto Politécnico Nacional (IPN)	Phaseolus	glabellus	Piper	NULL	NULL	NULL	NULL	20120910	MÉXICO	NULL	Tamaulipas	Gomez Farias	23.0303	-99.1479	WGS84	GPS	344	20120910	110	11	12
MEX146	124	IPN-09-12-9	MEX146	Instituto Politécnico Nacional (IPN)	Phaseolus	glabellus	Piper	NULL	NULL	NULL	NULL	20120909	MÉXICO	NULL	San Luis Potosí	Tamanzunchale	21.2615	-98.7904	WGS84	GPS	170	20120909	110	11	12
MEX146	125	IPN-30a	MEX146	Instituto Politécnico Nacional (IPN)	Phaseolus	leptostachyus	Benth	NULL	NULL	NULL	NULL	20130230	MÉXICO	El paraje	Veracruz	Huayacocotla	20.5378	-98.4818	WGS84	GPS	2165	20130230	110	11	12
MEX146	126	IPN-09-12-7	MEX146	Instituto Politécnico Nacional (IPN)	Phaseolus	lunatus	L.	NULL	NULL	NULL	NULL	20120907	MÉXICO	NULL	Campeche	Escarcega	18.6555	-90.366	WGS84	GPS	112	20120907	110	11	12
MEX146	127	IPN-09-12-6	MEX146	Instituto Politécnico Nacional (IPN)	Phaseolus	lunatus	L.	NULL	NULL	NULL	NULL	20120906	MÉXICO	NULL	Veracruz	Panuco	22.05	-98.1833	WGS84	GPS	8	20120906	110	11	12
MEX146	128	IPN-09-12-8	MEX146	Instituto Politécnico Nacional (IPN)	Phaseolus	lunatus	L.	NULL	NULL	NULL	NULL	20120908	MÉXICO	NULL	Campeche	Escarcega	18.6555	-90.366	WGS84	GPS	112	20120908	110	11	12
MEX146	129	IPN-09-12-5	MEX146	Instituto Politécnico Nacional (IPN)	Phaseolus	lunatus	L.	NULL	NULL	NULL	NULL	20120905	MÉXICO	NULL	Veracruz	Catemaco	18.4217	-95.1112	WGS84	GPS	358	20120905	110	11	12
MEX146	130	IPN-09-12-1	MEX146	Instituto Politécnico Nacional (IPN)	Phaseolus	maculatus	Scheele	NULL	NULL	NULL	NULL	20120901	MÉXICO	NULL	Hidalgo	Tula de Allende	20.0523	-99.3444	WGS84	GPS	2048	20120901	110	12	12
MEX146	131	IPN-09-4	MEX146	Instituto Politécnico Nacional (IPN)	Phaseolus	maculatus	Scheele	NULL	NULL	NULL	NULL	20120904	MÉXICO	NULL	Zacatecas	Calera	22.95	-102.7	WGS84	GPS	2168	20120904	110	12	12
MEX146	132	IPN-09-12-2	MEX146	Instituto Politécnico Nacional (IPN)	Phaseolus	maculatus	Scheele	NULL	NULL	NULL	NULL	20120902	MÉXICO	Cañón Espantosa	Coahuila	Cuatrocienegas	26.9866	-102.064	WGS84	GPS	741	20120902	110	12	12
MEX146	133	IPN-09-12-3	MEX146	Instituto Politécnico Nacional (IPN)	Phaseolus	maculatus	Scheele	NULL	NULL	NULL	NULL	20120903	MÉXICO	Volcán La Malinche	Puebla	Tepatlaxco de Hidalgo	19.1843	-97.995	WGS84	GPS	3083	20120903	110	11	12
MEX146	134	IPN-09-12-16	MEX146	Instituto Politécnico Nacional (IPN)	Phaseolus	microcarpus	Mart	NULL	NULL	NULL	NULL	20120916	MÉXICO	NULL	Durango	Mezquital	23.4746	-104.394	WGS84	GPS	1420	20120916	110	11	12
MEX146	135	IPN-09-12-15	MEX146	Instituto Politécnico Nacional (IPN)	Phaseolus	microcarpus	Mart	NULL	NULL	NULL	NULL	20120915	MÉXICO	NULL	Durango	Santiago Papasquiaro	25.181	-104.556	WGS84	GPS	1334	20120915	110	12	12
MEX146	136	IPN13	MEX146	Instituto Politécnico Nacional (IPN)	Phaseolus	pedicellatus	Benth	NULL	NULL	NULL	NULL	20131030	MÉXICO	4 Km E de la presa el Tejocotal	Hidalgo	Acaxochitlan	20.1582	-98.1998	WGS84	GPS	2238	20131030	110	11	12
MEX146	137	IPN-30b	MEX146	Instituto Politécnico Nacional (IPN)	Phaseolus	pluriflorus	Maréchal, Mascherpa & Stainer	NULL	NULL	NULL	NULL	20130230	MÉXICO	El paraje	Veracruz	Huayacocotla	20.5378	-98.4818	WGS84	GPS	2165	20130230	110	11	12
MEX146	138	IPN-09-12-20	MEX146	Instituto Politécnico Nacional (IPN)	Phaseolus	zimapanensis	Delgado	NULL	NULL	NULL	NULL	20120920	MÉXICO	29 Km SW de Cd. Victoria	Tamaulipas	Victoria	23.6061	-99.2152	WGS84	GPS	1342	20120920	110	11	12
MEX146	139	IPN-09-12-19	MEX146	Instituto Politécnico Nacional (IPN)	Phaseolus	zimapanensis	Delgado	NULL	NULL	NULL	NULL	20120919	MÉXICO	6 Km NE de Zimapán	Hidalgo	Zimapan	20.7391	-99.3834	WGS84	GPS	1768	20120919	110	12	12
MEX146	140	IPN-12	MEX146	Instituto Politécnico Nacional (IPN)	Phaseolus	macvaughii	Delgado	NULL	NULL	NULL	NULL	20120116	MÉXICO	Ixtapa	Guerrero	Jose Azueta	17.6443	-101.553	WGS84	GPS	14	20120116	110	11	12
MEX146	141	M17-11	MEX146	Instituto Politécnico Nacional (IPN)	Phaseolus	vulgaris	L.	NULL	NULL	NULL	NULL	20150107	MÉXICO	Ejido de Cazahuatal	Morelos	Jiutepec	18.8814	-99.1547	WGS84	GPS	1356	20150107	110	11	12
MEX146	142	M17-27	MEX146	Instituto Politécnico Nacional (IPN)	Phaseolus	vulgaris	L.	NULL	NULL	NULL	NULL	20150107	MÉXICO	Tepetlixpita	Morelos	Totolapan	18.9775	-98.9281	WGS84	GPS	1879	20150107	110	11	12
MEX146	143	M17-20-a	MEX146	Instituto Politécnico Nacional (IPN)	Phaseolus	vulgaris	L.	NULL	NULL	NULL	NULL	20150107	MÉXICO	Cerro Cuate	Morelos	Tepoztlan	18.9758	-99.0919	WGS84	GPS	1667	20150107	110	11	12
MEX146	144	M17-20-b	MEX146	Instituto Politécnico Nacional (IPN)	Phaseolus	vulgaris	L.	NULL	NULL	NULL	NULL	20150107	MÉXICO	Tepoztlán	Morelos	Tepoztlan	18.9853	-99.0997	WGS84	GPS	1691	20150107	110	11	12
MEX146	145	M17-29-a	MEX146	Instituto Politécnico Nacional (IPN)	Phaseolus	vulgaris	L.	NULL	NULL	NULL	NULL	20150107	MÉXICO	Yautepec de Zaragoza	Morelos	Yautepec	18.8836	-99.0631	WGS84	GPS	1220	20150107	110	11	12
MEX146	146	M17-29-b	MEX146	Instituto Politécnico Nacional (IPN)	Phaseolus	vulgaris	L.	NULL	NULL	NULL	NULL	20150107	MÉXICO	Barranca del Muerto	Morelos	Yautepec	18.8289	-99.0789	WGS84	GPS	1178	20150107	110	11	12
MEX146	147	M17-29-c	MEX146	Instituto Politécnico Nacional (IPN)	Phaseolus	vulgaris	L.	NULL	NULL	NULL	NULL	20150107	MÉXICO	Oaxtepec	Morelos	Yautepec	18.9064	-98.9703	WGS84	GPS	1369	20150107	110	11	12
MEX146	148	M17-23-a	MEX146	Instituto Politécnico Nacional (IPN)	Phaseolus	vulgaris	L.	NULL	NULL	NULL	NULL	20150107	MÉXICO	Tlaneplanta	Morelos	Tlalnepantla	19.0067	-98.9969	WGS84	GPS	2038	20150107	110	11	12
MEX146	149	M17-23-b	MEX146	Instituto Politécnico Nacional (IPN)	Phaseolus	vulgaris	L.	NULL	NULL	NULL	NULL	20150107	MÉXICO	Campo los Jagüeyes	Morelos	Tlalnepantla	18.9972	-98.9889	WGS84	GPS	1831	20150107	110	11	12
MEX146	150	M17-30	MEX146	Instituto Politécnico Nacional (IPN)	Phaseolus	vulgaris	L.	NULL	NULL	NULL	NULL	20150107	MÉXICO	Xochitlán	Morelos	Yecapixtla	18.8814	-98.8192	WGS84	GPS	1714	20150107	110	11	12
MEX146	151	M17-14	MEX146	Instituto Politécnico Nacional (IPN)	Phaseolus	vulgaris	L.	NULL	NULL	NULL	NULL	20150107	MÉXICO	Rancho los Laureles	Morelos	Mazatepec	18.7258	-99.3431	WGS84	GPS	964	20150107	110	11	12
MEX146	152	M17-35	MEX146	Instituto Politécnico Nacional (IPN)	Phaseolus	vulgaris	L.	NULL	NULL	NULL	NULL	20150107	MÉXICO	Mejapa (El Puente Colorado)	Morelos	Miacatlan	18.7856	-99.3133	WGS84	GPS	1091	20150107	110	11	12
MEX146	153	M17-26	MEX146	Instituto Politécnico Nacional (IPN)	Phaseolus	vulgaris	L.	NULL	NULL	NULL	NULL	20150107	MÉXICO	Los Laureles (San José de los Laureles)	Morelos	Tlayacapan	18.9819	-99.0025	WGS84	GPS	1822	20150107	110	11	12
MEX146	154	M18-2	MEX146	Instituto Politécnico Nacional (IPN)	Phaseolus	vulgaris	L.	NULL	NULL	NULL	NULL	20150423	MÉXICO	El Rosillo	Nayarit	Ahuacatlan	21.0658	-104.521	WGS84	GPS	1013	20150423	110	11	12
MEX146	155	M30-44-a	MEX146	Instituto Politécnico Nacional (IPN)	Phaseolus	vulgaris	L.	NULL	NULL	NULL	NULL	20150130	MÉXICO	La Barranca	Veracruz	Cordoba	18.9847	-96.9783	WGS84	GPS	1148	20150130	110	11	12
MEX146	156	M30-44-b	MEX146	Instituto Politécnico Nacional (IPN)	Phaseolus	vulgaris	L.	NULL	NULL	NULL	NULL	20150130	MÉXICO	San José Loma Grande	Veracruz	Cordoba	18.9944	-96.9389	WGS84	GPS	1440	20150130	110	11	12
MEX146	157	M30-44-c	MEX146	Instituto Politécnico Nacional (IPN)	Phaseolus	vulgaris	L.	NULL	NULL	NULL	NULL	20150130	MÉXICO	Rancho Quemada (Cerro la Totola)	Veracruz	Cordoba	18.9675	-96.9592	WGS84	GPS	1352	20150130	110	11	12
MEX146	158	M14-8-a	MEX146	Instituto Politécnico Nacional (IPN)	Phaseolus	vulgaris	L.	NULL	NULL	NULL	NULL	20150220	MÉXICO	Cieneguillas	Jalisco	Arandas	20.6108	-102.369	WGS84	GPS	1959	20150220	110	11	12
MEX146	159	M14-8-b	MEX146	Instituto Politécnico Nacional (IPN)	Phaseolus	vulgaris	L.	NULL	NULL	NULL	NULL	20150220	MÉXICO	Ojo de Agua de Velázquez	Jalisco	Arandas	20.6369	-102.416	WGS84	GPS	1923	20150220	110	11	12
MEX146	160	M14-32-a	MEX146	Instituto Politécnico Nacional (IPN)	Phaseolus	vulgaris	L.	NULL	NULL	NULL	NULL	20150220	MÉXICO	Chiquillistlán	Jalisco	Chiquilistlan	20.0883	-103.862	WGS84	GPS	1732	20150220	110	11	12
MEX146	161	M14-32-b	MEX146	Instituto Politécnico Nacional (IPN)	Phaseolus	vulgaris	L.	NULL	NULL	NULL	NULL	20150220	MÉXICO	Milpillas	Jalisco	Chiquilistlan	20.1181	-103.897	WGS84	GPS	1649	20150220	110	11	12
MEX146	162	CVM1	MEX146	Instituto Politécnico Nacional (IPN)	Phaseolus	oligospermus	Piper	NULL	NULL	NULL	NULL	20151105	MÉXICO	Mirador el Tepehuaje	Chiapas	Tuxtla Gutierrez	16.8301	-93.0909	WGS84	GPS	1203	20151105	110	11	12
MEX146	163	CVM2	MEX146	Instituto Politécnico Nacional (IPN)	Phaseolus	gladiolatus	Freytag y Debouck, sp. nov	NULL	NULL	NULL	NULL	20120909	MÉXICO	2 Km SE de Realejo	San Luis Potosí	Guadalcazar	22.6704	-100.419	WGS84	GPS	2023	20120909	110	12	12
MEX146	164	CVM3	MEX146	Instituto Politécnico Nacional (IPN)	Phaseolus	maculatifolius	Freytag y Debouck, sp. nov	NULL	NULL	NULL	NULL	20151105	MÉXICO	9 Km S de Gral. Ignacio Zaragoza	Nuevo León	General Zaragoza	23.9699	-99.7688	WGS84	GPS	1386	20151105	110	11	12
MEX146	165	CVM4	MEX146	Instituto Politécnico Nacional (IPN)	Phaseolus	albiviolaceus	Freytag y Debouck, sp. nov	NULL	NULL	NULL	NULL	20151105	MÉXICO	17 Km de Cd. Victora , Km 162	Tamaulipas	Antiguo Morelos	22.6026	-99.0296	WGS84	GPS	322	20151105	110	11	12
MEX146	166	CVM5	MEX146	Instituto Politécnico Nacional (IPN)	Phaseolus	leptostachyus	Benth	NULL	NULL	NULL	NULL	20150220	MÉXICO	Km 12 Tapalpa-Chiquistlán	Jalisco	San Gabriel	19.6752	-103.596	WGS84	GPS	2020	20150220	110	11	12
MEX146	167	CVM6	MEX146	Instituto Politécnico Nacional (IPN)	Phaseolus	zimapanensis	Delgado	NULL	NULL	NULL	NULL	20151014	MÉXICO	6Km NE de Zimapán	Hidalgo	Zimapan	20.7391	-99.3834	WGS84	GPS	1768	20151014	110	12	12
MEX146	168	CVM7	MEX146	Instituto Politécnico Nacional (IPN)	Phaseolus	acutifolius	Asa Gray	NULL	NULL	NULL	NULL	20150220	MÉXICO	El Banco Km 31, Carr. Tepatitlán-Yahualica	Jalisco	Yahualica de Gonzalez Gallo	21.0519	-102.825	WGS84	GPS	1605	20150220	110	11	12
MEX146	169	CVM8	MEX146	Instituto Politécnico Nacional (IPN)	Phaseolus	lunatus	L.	NULL	NULL	NULL	NULL	20150130	MÉXICO	Ruinas del Tajín	Veracruz	Papantla	20.4506	-97.3753	WGS84	GPS	191	20150130	110	11	12
MEX146	170	CMV9	MEX146	Instituto Politécnico Nacional (IPN)	Phaseolus	rotundatus	Freytag y Debouck, sp. nov	NULL	NULL	NULL	NULL	20151105	MÉXICO	Asunción Nochixtlán	Oaxaca	Asuncion Nochixtlan	17.4606	-97.2564	WGS84	GPS	2072	20151105	110	11	12
MEX146	171	CMV10	MEX146	Instituto Politécnico Nacional (IPN)	Phaseolus	lunatus	L.	NULL	NULL	NULL	NULL	20150910	MÉXICO	Camposanto ubicado en el ejido Benito Juárez	Tamaulipas	Altamira	22.4041	-97.9336	WGS84	GPS	16	20150910	110	11	12
MEX146	172	CMV11	MEX146	Instituto Politécnico Nacional (IPN)	Phaseolus	rotundatus	Freytag y Debouck, sp. nov	NULL	NULL	NULL	NULL	20150220	MÉXICO	Centro Recreativo Río Verde	Jalisco	Tepatitlan de Morelos	20.8734	-102.786	WGS84	GPS	1948	20150220	110	11	12
MEX146	173	CMV12	MEX146	Instituto Politécnico Nacional (IPN)	Phaseolus	glabellus	Piper	NULL	NULL	NULL	NULL	20150130	MÉXICO	Cerro de Macuiltépetl	Veracruz	Xalapa	19.5556	-96.9278	WGS84	GPS	1470	20150130	110	11	12
MEX146	174	174vulgaris	MEX146	Instituto Politécnico Nacional (IPN)	Phaseolus	vulgaris	L.	NULL	NULL	NULL	NULL	20151105	MÉXICO	NULL	Chiapas	Teopisca	16.5415	-92.4726	WGS84	GPS	1776	20151105	110	11	12
MEX146	175	175novoleonensis	MEX146	Instituto Politécnico Nacional (IPN)	Phaseolus	novoleonensis	Debouck	NULL	NULL	NULL	NULL	20151105	MÉXICO	NULL	Nuevo León	Montemorelos	25.0833	-99.9833	WGS84	GPS	1639	20151105	110	11	12
MEX146	176	176novoleonensis	MEX146	Instituto Politécnico Nacional (IPN)	Phaseolus	novoleonensis	Debouck	NULL	NULL	NULL	NULL	20150905	MÉXICO	NULL	Nuevo León	Montemorelos	25.0833	-99.9833	WGS84	GPS	1639	20150905	110	11	12
MEX146	177	177novoleonensis	MEX146	Instituto Politécnico Nacional (IPN)	Phaseolus	novoleonensis	Debouck	NULL	NULL	NULL	NULL	20150905	MÉXICO	NULL	Nuevo León	Santiago	25.3564	-100.194	WGS84	GPS	1350	20150905	110	11	12
MEX146	178	178nodosus	MEX146	Instituto Politécnico Nacional (IPN)	Phaseolus	nodosus	Freytag y Debouck, sp. nov	NULL	NULL	NULL	NULL	20150220	MÉXICO	NULL	Jalisco	Tonila	19.5	-103.55	WGS84	GPS	1716	20150220	110	11	12
MEX146	179	179micranthus	MEX146	Instituto Politécnico Nacional (IPN)	Phaseolus	micranthus	Hook & Arn	NULL	NULL	NULL	NULL	20150220	MÉXICO	NULL	Jalisco	Cabo Corrientes	20.5	-105.333	WGS84	GPS	561	20150220	110	11	12
MEX146	180	180micranthus	MEX146	Instituto Politécnico Nacional (IPN)	Phaseolus	micranthus	Hook & Arn	NULL	NULL	NULL	NULL	20130920	MÉXICO	NULL	Michoacán	Coalcoman de Vazquez Pallares	18.75	-103.167	WGS84	GPS	1031	20130920	110	11	12
MEX146	181	181micranthus	MEX146	Instituto Politécnico Nacional (IPN)	Phaseolus	micranthus	Hook & Arn	NULL	NULL	NULL	NULL	20130920	MÉXICO	NULL	Nayarit	Compostela	21.25	-105	WGS84	GPS	530	20130920	110	11	12
MEX146	182	182coccineus	MEX146	Instituto Politécnico Nacional (IPN)	Phaseolus	coccineus	L.	coccineus	NULL	zongolicensis	Freytag	20130911	MÉXICO	NULL	Puebla	Xochitlan Todos Santos	18.6833	-97.8333	WGS84	GPS	1984	20130911	110	12	12
MEX146	183	183coccineus	MEX146	Instituto Politécnico Nacional (IPN)	Phaseolus	coccineus	L.	coccineus	NULL	parvibracteolatus	Freytag	20130930	MÉXICO	NULL	Durango	Durango	24	-105.417	WGS84	GPS	2228	20130930	110	11	12
MEX146	184	184coccineus	MEX146	Instituto Politécnico Nacional (IPN)	Phaseolus	coccineus	L.	striatus	(Brandeg.) Freytag, var.	purpurascens	Freytag	20130901	MÉXICO	NULL	México	Cuautitlan Izcalli	19.0667	-99.2333	WGS84	GPS	2949	20130901	110	11	12
MEX146	185	185rotundatus	MEX146	Instituto Politécnico Nacional (IPN)	Phaseolus	rotundatus	Freytag y Debouck, sp. nov	NULL	NULL	NULL	NULL	20150220	MÉXICO	NULL	Jalisco	Acatic	20.8333	-102.917	WGS84	GPS	1705	20150220	110	11	12
MEX146	186	186coccineus	MEX146	Instituto Politécnico Nacional (IPN)	Phaseolus	coccineus	L.	striatus	(Brandeg.) Freytag, var.	timilpanensis	Freytag	20130901	MÉXICO	NULL	México	Timilpan	19.85	-99.6833	WGS84	GPS	2861	20130901	110	11	12
MEX146	187	187vulgaris	MEX146	Instituto Politécnico Nacional (IPN)	Phaseolus	vulgaris	L.	NULL	NULL	NULL	NULL	20151005	MÉXICO	NULL	Guerrero	Chilpancingo de los Bravo	17.5833	-99.5	WGS84	GPS	1567	20151005	110	11	12
MEX146	188	188xolocotzii	MEX146	Instituto Politécnico Nacional (IPN)	Phaseolus	xolocotzii	Delgado	NULL	NULL	NULL	NULL	20151001	MÉXICO	NULL	Guerrero	Chilpancingo de los Bravo	17.5833	-99.5	WGS84	GPS	1567	20151001	110	11	12
MEX146	189	189laxiflorus	MEX146	Instituto Politécnico Nacional (IPN)	Phaseolus	laxiflorus	Piper	NULL	NULL	NULL	NULL	20130930	MÉXICO	NULL	Morelos	Tepoztlan	18.9843	-99.0931	WGS84	GPS	1691	20130930	110	11	12
MEX146	190	190albencens	MEX146	Instituto Politécnico Nacional (IPN)	Phaseolus	albencens	Freytag y Debouck, sp. nov	NULL	NULL	NULL	NULL	20151014	MÉXICO	NULL	Hidalgo	Acaxochitlan	20.2333	-98.2333	WGS84	GPS	2125	20151014	110	11	12
MEX146	191	191albencens	MEX146	Instituto Politécnico Nacional (IPN)	Phaseolus	albencens	Freytag y Debouck, sp. nov	NULL	NULL	NULL	NULL	20150220	MÉXICO	NULL	Jalisco	Zapotlan el Grande	19.6996	-103.466	WGS84	GPS	1535	20150220	110	11	12
MEX146	192	192parvifolius	MEX146	Instituto Politécnico Nacional (IPN)	Phaseolus	parvifolius	Freytag	NULL	NULL	NULL	NULL	20151105	MÉXICO	NULL	Oaxaca	Santa Maria Jacatepec	17.0833	-96	WGS84	GPS	2280	20151105	110	11	12
MEX146	193	193coccineus	MEX146	Instituto Politécnico Nacional (IPN)	Phaseolus	coccineus	L.	coccineus	NULL	argenteus	Freytag	20151105	MÉXICO	14.1 Km N de Teotitlán del Valle	Oaxaca	Teotitlán del Valle	18.1667	-97.05	WGS84	GPS	1887	20151105	110	11	12
MEX146	194	194coccineus	MEX146	Instituto Politécnico Nacional (IPN)	Phaseolus	coccineus	L.	coccineus	NULL	stigillosus	(Piper) Freytag, comb.& stat. nov.	20151105	MÉXICO	Camino a las Rosas	Chiapas	Venustiano Carranza	15.4167	-92.45	WGS84	GPS	1835	20151105	110	11	12
MEX146	195	195coccineus	MEX146	Instituto Politécnico Nacional (IPN)	Phaseolus	coccineus	L.	coccineus	NULL	tridentatus	Freytag	20151105	MÉXICO	San Juan Nuevo 8 Km S de Uruapan, Mich.	Michoacán	Uruapan	19.3667	-102.067	WGS84	GPS	1578	20151105	110	11	12
MEX146	196	196coccineus	MEX146	Instituto Politécnico Nacional (IPN)	Phaseolus	coccineus	L.	coccineus	NULL	semperbracteolatus	Freytag	20151105	MÉXICO	Montaña	Oaxaca	Oaxaca	17.15	-97.6833	WGS84	GPS	2825	20151105	110	11	12
MEX146	197	197purpusii	MEX146	Instituto Politécnico Nacional (IPN)	Phaseolus	purpusii	Brandeg	NULL	NULL	NULL	NULL	20151105	MÉXICO	Las Minas de San Rafael	San Luis Potosí	Minas de San Rafael	23.0833	-101.217	WGS84	GPS	2157	20151105	110	12	12
MEX146	198	198palmeri	MEX146	Instituto Politécnico Nacional (IPN)	Phaseolus	palmeri	Piper	NULL	NULL	NULL	NULL	20151105	MÉXICO	Concepción del Oro	Zacatecas	Concepción del Oro	24.6667	-101.5	WGS84	GPS	2356	20151105	110	12	12
MEX146	199	199xanthotrichus	MEX146	Instituto Politécnico Nacional (IPN)	Phaseolus	xanthotrichus	Piper	NULL	NULL	NULL	NULL	20151105	MÉXICO	Teopisca, Chis.	Chiapas	Teopisca	16.5	-92.5	WGS84	GPS	1386	20151105	110	11	12
MEX146	200	200albiviolaceus	MEX146	Instituto Politécnico Nacional (IPN)	Phaseolus	albiviolaceus	Freytag y Debouck, sp. nov	NULL	NULL	NULL	NULL	20151105	MÉXICO	Cerro del Fortín	Tamaulipas	Victoria	23.6285	-99.2048	WGS84	GPS	971	20151105	110	11	12
MEX146	201	201esperanzae	MEX146	Instituto Politécnico Nacional (IPN)	Phaseolus	esperanzae	Seaton	NULL	NULL	NULL	NULL	20151105	MÉXICO	Cerro del Fortín	Tamaulipas	Victoria	23.6285	-99.2041	WGS84	GPS	971	20151105	110	11	12
MEX146	202	202zimapanensis	MEX146	Instituto Politécnico Nacional (IPN)	Phaseolus	zimapanensis	Delgado	NULL	NULL	NULL	NULL	20151105	MÉXICO	Cerro del Fortín	Tamaulipas	Victoria	23.6046	-99.2305	WGS84	GPS	1410	20151105	110	11	12

## Sheet: Hoja2
INSTCODE	ACRONYM	ECPACRONYM	FULL_NAME	TYPE	GENEBANK_LONG_TERM_COLLECTIONS	BOTANICAL_GARDEN	GENEBANK_MEDIUM_TERM_COLLECTIONS	GENEBANK_SHORT_TERM_COLLECTIONS	STREET_POB	CITY_STATE	ZIP_CODE	PHONE	FAX	EMAIL	URL	LATITUDE	LONGITUDE	ALTITUDE	UPDATED_ON	V_INSTCODE	ISO3
AFG003			Faculty of Agriculture, Kabul University	Governmental						Kabul						null	null	null	2014-12-12	AFG003	AFG
AFG006			Ministry of Agriculture Irrigation and Livestock	Governmental						Kabul					http://mail.gov.af	null	null	null	2014-12-12	AFG006	AFG
AFG002	ARIA		Agriculture Research Institute of Afghanistan	Governmental	0	0	1	0		Kabul								null	2017-03-28	AFG002	AFG
AFG001	PGRU		Plant Genetic Resources Unit, Crop Improvement Division, Ministry of Agriculture	Governmental			1			Kabul						34.3	69.1	null	2014-12-12	AFG001	AFG
AGO001	IIA		Institut de Recherche Agronomique	Governmental					CP 406	Huambo		Huambo 3811				null	null	null	2014-12-12	AGO001	AGO
AGO004			Station ExpÃ©rimentale	Governmental						Catete						null	null	null	2014-12-12	AGO004	AGO
AGO002			Centre de Recherche Scientifique sur le Coton, Institut du Coton d'Angola	Governmental												null	null	null	2014-12-12	AGO002	AGO
AGO003			Station ExpÃ©rimentale	Governmental						Onga-Zanga						null	null	null	2014-12-12	AGO003	AGO
AGO011	IIA		Institut de Recherche Agronomique, MinistÃ¨re de l'agriculture et du dÃ©veloppement rural	Governmental						Luanda						null	null	null	2014-12-12	AGO011	AGO
AGO007			FacultÃ© des Sciences, UniversitÃ© Agostinho Neto	Governmental					CP 815	Luanda						null	null	null	2014-12-12	AGO007	AGO
AGO012	CNRF		Centre national des ressources phytogÃ©nÃ©tiques, MinistÃ¨re de l'agriculture et du dÃ©veloppement rural	Governmental					PrÃ©dio CNIC Av. RevoluÃ§Ã£o de Outubro POB 10825(BG)	Luanda		244-2-321688/5673		fitogen@ebonet.net		null	null	null	2014-12-12	AGO012	AGO
AGO005	NPGRC		ComitÃ© National sur les Ressources PhytogÃ©nÃ©tiques, DÃ©partement de Biologie, FacultÃ© des Sciences, UniversitÃ© Agostinho Neto	Governmental					CP 815, Av. 4 Fevereiro 71	Luanda		(244-2)321688	(244-2)331225	fitogen@ebonet.net		null	null	null	2014-12-12	AGO005	AGO
AGO006	DNOPA		Direction Nationale pour la Production Agricole	Governmental					CP 406	Huambo		Huambo 2796				null	null	null	2014-12-12	AGO006	AGO
ALB010			Vegetables and Potato Institute	Governmental						Tirana		(355-42)26533				41.25	19.49	null	2014-12-12	ALB010	ALB
ALB008			Research Institute of Fruit Trees and Vineyard	Governmental	1					Tirana		(355-42)29704				41.29	19.49	null	2014-12-12	ALB020	ALB
ALB013	MAF		Ministry of Agriculture and Food	Governmental						Tirana		(355-42) 32796	(355-42) 27924			null	null	null	2014-12-12	ALB024	ALB
ALB001			Plant Breeding/Seed Production Section, Department of Agronomy, Agricultural University	Governmental					Agricultural University	Tirana		(355-42)25506/27481	(355-42)27804/29147			41.2	19.49	null	2014-12-12	ALB018	ALB
ALB020	ATTC - Vlora		Agriculture Technology Transfer Center Vlore	Governmental	1			1		Vlora						40.29	19.29	null	2015-02-19	ALB020	ALB
ALB003			Agricultural Research Station	Governmental						Elbasan						41.07	20.05	null	2014-12-12	ALB003	ALB
ALB002	ARI		Agricultural Research Institute	Governmental						Lushnje		no direct connection				40.57	19.41	null	2014-12-12	ALB019	ALB
ALB012			Tobacco Institute	Governmental						Cerrik						null	null	null	2014-12-12	ALB012	ALB
ALB004	IKUA		Research Institute for Olive and Citrus Trees	Governmental						Vlora		(355)42 Vlora				40.29	19.29	null	2014-12-12	ALB020	ALB
ALB019	ATTC - Lushnja		Agriculture Technology Transfer Center Lushnja	Governmental				1		Lushnja						40.57	19.41	null	2015-02-19	ALB019	ALB
ALB018			Department of Crop Production	Governmental	0	0	0	0	Koder Kamez	Tirana	1002				http://www.ubt.edu.al	41.2	19.49	null	2016-03-31	ALB018	ALB
ALB021	ATTC - Korca		Agriculture Technology Transfer Center Korce	Governmental				1		Korca						40.38	20.44	null	2015-02-19	ALB021	ALB
ALB022	ATTC - Shkodra		Agriculture Technology Transfer Center Shkodra	Governmental				1		Shkodra						42.03	19.01	null	2015-02-19	ALB022	ALB
ALB011			Forest and Pasture Research Institute	Governmental						Tirana						41.15	19.49	null	2015-02-19	ALB011	ALB
ALB015			National Seed and Seedlings Institute	Governmental					Rruga Siri Kodra 132/1	Tirana		(355-43) 62419	(355-43) 62419			null	null	null	2015-02-19	ALB015	ALB
ALB017	AGB		Albania Gene Bank	Governmental					Agricultural University of Tirana	Tirana		355692112252		gixharibelul@yahoo.com		null	null	null	2014-12-12	ALB026	ALB
ALB014	MAF		Directorate of Agriculture	Governmental						Tirana						null	null	null	2015-02-19	ALB014	ALB
ALB007	FRI		Forage Research Institute, Food and Agriculture Ministry	Governmental						Fushe-Kruja		(355-42)27920/28355	(355-42)27920/28355			41.31	19.35	null	2014-12-12	ALB023	ALB
ALB024			Ministry of Agriculture, Rural Development and Water Administration	Governmental						Tirana						null	null	null	2014-12-12	ALB024	ALB
ALB023	ATTC - Fushe Kruja		Agriculture Technology Transfer Center Fushe Kruja	Governmental				1		Fushe-Kruja						41.31	19.35	null	2015-02-19	ALB023	ALB
ALB005			Sugar Beet Station	Governmental						Korca						40.38	20.44	null	2014-12-12	ALB021	ALB
ALB006	MRRI		Maize and Rice Research Institute	Governmental						Shkodra						42.03	19.01	null	2014-12-12	ALB022	ALB
ALB025	AUT		Agricultural University of Tirana	Governmental	0	0	0	0	Koder Kamez	Tirana					www.ubt.edu.al			null	2015-06-10		ALB
ALB026	PGRC		Plant Genetic Resources Center	Governmental	1				Rruga Siri Kodra 132/1	Tirana				agb08document@gmail.com		41.3618	19.7661	null	2015-07-14		ALB
ALB027			Tobacco Station	Governmental						Cerrik						null	null	null	2015-02-19		ALB
ALB030	MoARDWA		Ministry of Agriculture, Rural Development and Water Administration	Governmental	0	0	0	0	Skanderbeg Square, Tirana, Albania	Tirana					http://www.bujqesia.gov.al/			null	2017-03-31	ALB024	ALB
ALB031			Innovation, Research and Agriculture Consultation Network.	Governmental	0	0	0	0	Skanderbeg Square, Tirana, Albania	Tirana					http://www.agro.al/qttb			null	2015-03-18		ALB
ALB032			Agriculture and Rural Development Agency.	Governmental	0	0	0	0	Tirana, Albania	Tirana					http://www.azhbr.gov.al/			null	2017-03-31		ALB
ALB033			Department of Horticulture	Governmental	0	0	0	0	Koder Kamez	Tirana, Albania	1002				http://www.ubt.edu.al			null	2017-06-23		ALB
ANT001			Department of Agriculture, Animal Husbandry and Fisheries	Governmental					Klein Kwartier No. 33	Curacao						null	null	null	2014-12-12	ANT001	ANT
ARE001			Desert and Marine Environment Research Center, UAE University	Governmental					P.O. Box 17777	Al Ain						null	null	null	2014-12-12	ARE001	ARE
ARG1038	RBG		Red de Bancos de Germoplasma	Governmental	1	1	1	1	De La CabaÃ±as y De Los Reseros s.n.	Hurlingham	1686	54 11 46211819/0840		mferrer@correo.inta.gov.ar		null	null	null	2014-09-19	ARG1038	ARG
ARG1201	EEA INTA Bariloche		EstaciÃ³n Experimental Agropecuaria San Carlos de Bariloche	Governmental					C.C. 277	S.C.de Bariloche (RÃ­o Negro)	8400	54 944 422731	54 944 424991	gbecker@bariloche.inta.gov.ar		null	null	null	2014-09-19	ARG1201	ARG
ARG1113	V-JBPE		JardÃ­n BotÃ¡nico de la Patagonia Extraandina	Governmental		1			Bv.Brown	Puerto Madryn	9120	02965-451024				null	null	null	2014-09-19	ARG1113	ARG
ARG1112	CENPAT		Centro Nacional PatagÃ³nico	Governmental					Boulevard Brown s/n	Puerto Madryn, Chubut	U9120ACF	54-2965-451024	54-2965-451543	beeskow@cenpat.edu.ar	www.cenpat.edu.ar	null	null	null	2014-09-19	ARG1112	ARG
ARG1111			Jardin Botanico FundaciÃ³n Miguel Lillo	Governmental					Miguel Lillo 251	TucumÃ¡n	4000	54 381 4231860			www.lillo.org.ar	null	null	null	2014-09-19	ARG1111	ARG
ARG1200	EEASJ-INTA		EstaciÃ³n Experimental Agropecuaria San Juan	Governmental					Ing. Marcos Zalazar (Calle 11) y Vidart	Villa Aberastain - Pocito	5427	54 264 4921191/079	54 264 4921191	esanjua@sanjuan.inta.gov.ar	http://www.inta.gov.ar/sanjuan	null	null	null	2014-09-19	ARG1200	ARG
ARG1199	EEA INTA San Pedro		EstaciÃ³n Experimental Agropecuaria San Pedro	Governmental					C.C. NÂº43	San Pedro (Buenos Aires)	2930	54 3329 423321	54 3329 424074	daorden@correo.inta.gov.ar	www.inta.gov.ar/sanpedro	null	null	null	2014-09-19	ARG1199	ARG
ARG1108	UNER		Jardin BotÃ¡nico Oro Verde	Governmental		1			C.C24	ParanÃ¡, provincia de Entre RÃ­os	3100	54 343 4975075 /83	54 343 4975096	botanica@fca.uner.edu.ar		null	null	null	2014-09-19	ARG1108	ARG
ARG1107	UNAM		JardÃ­n BotÃ¡nico Selva Misionera	Governmental					Bertoni 124	Eldorado, Misiones	3382	54 0 3751-431780 / 431526	54 0 3751-431766	lgrance@facfor.unam.edu.ar		null	null	null	2014-09-19	ARG1107	ARG
ARG1106	UNSL		Jardin BotÃ¡nico Universidad Nacional San Luis	Governmental					EjÃ©rcito de los Andes 950	San Luis	5700	54 2652 424027	54 2652 430224	lvitto@unsl.edu.ar		null	null	null	2014-09-19	ARG1106	ARG
ARG1198	ANPCyT		Agencia Nacional de PromociÃ³n CientÃ­fica y TecnolÃ³gica	Governmental					Av.CÃ³rdoba 831, 6Â° piso	Buenos Aires	C1054AAH	0-800-5550536 Ã³ 011 4312-2666 / 4311-5391/5690 4315-3684 4313-3177		informa@agencia.secyt.gov.ar	www.agencia.secyt.gov.ar	null	null	null	2014-09-19	ARG1198	ARG
ARG1197	EEA INTA Santiago del Estero		EstaciÃ³n Experimental Agropecuaria Santiago del Estero	Governmental				1	Jujuy 850	Santiago del Estero	4200	54 385 4224430	54 385 4224730	esantia@intasgo.gov.ar	www.inta.gov.ar/santiago	null	null	null	2014-09-19	ARG1197	ARG
ARG072			Departamento de Ciencias Agrarias, Universidad Nacional del Sur	Governmental					Altos del Palihue	BahÃ­a Blanca	8000					null	null	null	2014-12-12	ARG1246	ARG
ARG094	FCA-UNC		Facultad de Ciencas Agrarias, Universidad Nacional de Comahue	Governmental					Cinco Satos, RÃ­o Negro	Comahue						null	null	null	2014-12-12	ARG1184	ARG
ARG071			Laboratorio de AnÃ¡lisis de Semillas, SecretarÃ­a de Agricultura y GanaderÃ­a	Governmental					Paseo ColÃ³n 922, Piso 4	Buenos Aires	1305					null	null	null	2014-12-12	ARG071	ARG
ARG093	INTA		Instituto Nacional de TecnologÃ­a Agropecuarias	Governmental					C.C. 9	San Miguel de Tucuman						null	null	null	2014-12-12	ARG919	ARG
ARG1376			Ministerio de EducaciÃ³n, Ciencia y TecnologÃ­a	Governmental												null	null	null	2014-09-19		ARG
ARG090	FCA-UNNE		Facultad de Ciencias Agrarias, Universidad Nacional del Nordeste	Governmental					C.C. 209	Corrientes	3400					null	null	null	2014-12-12	ARG1187	ARG
ARG961	UNC		Unversidad Nacional de CÃ³rdoba	Governmental					Haya de la Torre s/n. PabellÃ³n Argentina. Ciudad universitaria	CÃ³rdoba	5000	54 351 4334081 / 4082			http://www.unc.edu.ar	null	null	null	2014-09-19	ARG961	ARG
ARG923	UBA		Universidad de Buenos Aires	Governmental		1	1		Viamonte 430	Buenos aires		54 11 4510 1100			www.uba.ar	null	null	null	2014-09-19	ARG923	ARG
ARG1208	EEA INTA Montecarlo		EstaciÃ³n Experimental Agropecuaria Montecarlo	Governmental					Av. Libertador 2472	Montecarlo, Misiones	3384	(54-3751) 480057 -480512	(54-3751) 480057 -480512	intam@ceel.com.ar		null	null	null	2014-09-19	ARG1208	ARG
ARG963	UNSL		Universidad Nacional de San Luis	Governmental					EjÃ©rcito de los Andes 950	San Luis	5700	54 2652 424027			http://www.unsl.edu.ar	null	null	null	2014-09-19	ARG963	ARG
ARG960	UNSE		Unversidad Nacional de Santiago del Estero	Governmental					Av. Belgrano (s) 1912	Santiago del Estero	4200	54 385 450 9500 int. 1035			http://www.unse.edu.ar	null	null	null	2014-09-19	ARG960	ARG
ARG1286	CIUNR		Consejo de Investigaciones Universidad Nacional Rosario	Governmental						Rosario						null	null	null	2014-09-19	ARG1286	ARG
ARG936	UBA:FA		Facultad de AgronomÃ­a, Universidad de Buenos Aires	Governmental				1	Avenida San MartÃ­n 4453	Buenos Aires	1417	54-11-4524-8072		jcamara@agro.uba.ar	www.agro.uba.ar	null	null	null	2014-12-12	ARG1191	ARG
ARG089	FCA-UNC		Facultad de Ciencias Agrarias, Universidad Nacional de Catamarca	Governmental					Avda. Belgrano y Mtro.Quiroga	San Fernando del Valle de Catamarca	4700					null	null	null	2014-12-12	ARG089	ARG
ARG1217	EEA INTA FamaillÃ¡		EstaciÃ³n Experimental Agropecuaria Famailla	Governmental					Casilla de Correo 11	Padilla , Tucuman	4132	54 3863 461048	54 3863 461546	efama@correo.inta.gov.ar	www.inta.gov.ar/famailla	null	null	null	2014-09-19	ARG1217	ARG
ARG979	UNCo		Universidad Nacional de Comahue	Governmental		1		1	Buenos Aires 1400	NeuquÃ©n	8300	54 299 4980005	54 299 4982200		www.uncoma.edu.ar	null	null	null	2014-09-19	ARG979	ARG
ARG045	FA-UNS		Facultad de AgronomÃ­a, Universidad Nacional Salta	Governmental					Balcarce 388	Salta	4400					null	null	null	2014-12-12	ARG045	ARG
ARG1128			Instituto de Investigaciones Forestales y Agropecuarias	Governmental					Pellegrini 445 (1Âº piso)	Presidencia Roque SÃ¡enz PeÃ±a	3700	54 3732 420937				null	null	null	2014-09-19	ARG1128	ARG
ARG1215	EEA-CDU-INTA		EstaciÃ³n Experimental Agropecuaria ConcepciÃ³n del Uruguay	Governmental				1	Ruta prov. 39 Km. 143,5	ConcepciÃ³n del Uruguay, Entre RÃ­os	3260	54 03442 425561	54 03442 425578	econcep@correo.inta.gov.ar	www.inta.gov.ar/concepcion	null	null	null	2014-09-19	ARG1215	ARG
ARG039	INTA-EEAANGU		EstaciÃ³n Experimental Agropecuaria Anguil 'Ing. Agr. Guillermo Covas', Instituto Nacional de TecnologÃ­a Agropecuaria	Governmental					C.C. 11	Anguil, Provincia La Pampa	6326	(54-02954) 495057	(54-02954) 495057	jtraverso@anguil.inta.gov.ar		-36.5	-63.98	null	2014-12-12	ARG1227	ARG
ARG008			Centro de EcofisiologÃ­a Vegetal de Conicet	Governmental						Buenos Aires						null	null	null	2014-12-12	ARG008	ARG
ARG1131	IFFIVE INTA		Instituto de FisiologÃ­a y FitopatologÃ­a Vegetal	Governmental					Camino a 60 Cuadras Km 5,5	CÃ³rdoba		54 51 4974343				null	null	null	2014-09-19	ARG1131	ARG
ARG1130	IF-INTA		Instituto de Floricultura	Governmental					Casilla de Correo 25	Castelar, Prov. de Buenos Aires	1712	54 11 4481 3736/3864	54 11 44813497	floricultura@cnia.inta.gov.ar	http://cirn2.inta.gov.ar/jica	null	null	null	2014-09-19	ARG1130	ARG
ARG921	UNT		Universidad Nacional de TucumÃ¡n	Governmental					Ayacucho 455	San Miguel de TucumÃ¡n	4000	54 381 4247752	---		www.unt.edu.ar	null	null	null	2014-09-19	ARG921	ARG
ARG1209	EEA INTA Mercedes		EstaciÃ³n Experimental Agropecuaria Mercedes	Governmental					Juan Pujol s/n, C. C. 38	Mercedes, provincia de Corrientes	3470	54 3773 420392		emercedes@ibera.net	www.inta.gov.ar/mercedes	null	null	null	2014-09-19	ARG1209	ARG
ARG1227	EEA INTA Anguil		EstaciÃ³n Experimental Agropecuaria 'Ing. Agr. Guillermos Covas'	Governmental					C.C 11	Anguil, La Pampa	6326	54 2954 495057	54 2954 495057/433163	eeaanguil@anguil.inta.gov.ar	www.inta.gov.ar/anguil	null	null	null	2014-09-19	ARG1227	ARG
ARG043			Instituto Agrario	Governmental					C.C. 14	Mendoza	5500					null	null	null	2014-12-12	ARG043	ARG
ARG114			SecretarÃ­a General de la Presidencia	Governmental					Corrientes 1302, 1er piso	Buenos Aires	1043					null	null	null	2014-12-12	ARG114	ARG
ARG116	IVMA-UM		Instituto de Vivienda y del Medio Ambiente, Universidad de MorÃ³n	Governmental					Casilla de Correo 27, Moron	Buenos Aires	1708					null	null	null	2014-12-12	ARG116	ARG
ARG1191	UBA-FA		Facultad de AgronomÃ­a, Universidad de Buenos Aires	Governmental			1		Avenida San MartÃ­n 4453	Buenos Aires	1417	54 11 4521 8072		jcamara@agro.uba.ar		null	null	null	2014-09-19	ARG1191	ARG
ARG1226	EEA INTA Alto Valle		EstaciÃ³n Experimental Agropecuaria Alto Valle de Rio Negro	Governmental					C.C 782	General Roca, RÃ­o Negro	8332	54 2941 439000	02941- 439000		http://www.inta.gov.ar/altovalle	null	null	null	2014-09-19	ARG1226	ARG
ARG069			Museo BotÃ¡nico, Universidad Nacional de CÃ³rdoba	Governmental		1			Casilla de Correo 495	CÃ³rdoba	5000					null	null	null	2014-12-12	ARG069	ARG
ARG1214	EEA INTA JunÃ­n		EstaciÃ³n Experimental Agropecuaria JunÃ­n	Governmental	1				C.C 78	Gral. San MartÃ­n, Mendoza	5570	54 2623 420296		ejunin@correo.inta.gov.ar		null	null	null	2014-09-19	ARG1214	ARG
ARG1302	BARROW		Chacra Experimental Integrada Barrow	Governmental					C.C.NÂº50	Tres Arroyos, Prov. de Buenos Aires	7500	54 983 431081	54 983 431083	dirbarrow@correo.inta.gov.ar		null	null	null	2014-09-19	ARG1302	ARG
ARG052	CNICT		Consejo Nacional de Investigaciones CientÃ­ficas y TÃ©cnicas	Governmental					Rivadavia 1917	Buenos Aires	1033	463609				null	null	null	2014-12-12	ARG930	ARG
ARG1228	EEA OC		EstaciÃ³n Experimental Agro-Industrial Obispo Colombres	Governmental					C.C 9	Las Talitas, TucumÃ¡n	4101	54 381 4276404	54 381-4276404 int. 231	dt@eeaoc.org.ar	http://www.eeaoc.org.ar	null	null	null	2014-09-19	ARG1228	ARG
ARG1307	CEProVe		Centro Experimental de PropagaciÃ³n Vegetativa	Governmental					C.C. 31	La Plata	1900	54 221 423 6616	54 221 4252346	ceprove@agro.unlp.edu.ar	www.agro.unlp.edu.ar/centros	null	null	null	2014-09-19	ARG1307	ARG
ARG1281	CCB		CoordinaciÃ³n de ConservaciÃ³n de la Biodiversidad	Governmental					San MartÃ­n 451, piso 2Âº. of. 244	Capital Federal	1004	(54) (11) 4348-8555/53	(54) (11) 4348-8554	vlichtsc@medioambiente.gov.ar	http://www.medioambiente.gov.ar/biodiversidad	null	null	null	2014-09-19	ARG1281	ARG
ARG1129	IGEAF		Instituto de GenÃ©tica Ewald A. Favret	Governmental					Casilla de Correo 25	Castelar, Prov. de Buenos Aires	1712	54 11 44500805	54 11 44500805	ingenet@cnia.inta.gov.ar	http//www.inta.gov.ar	null	null	null	2014-09-19	ARG1129	ARG
ARG113	IFONA		Instituto Forestal Nacional	Governmental					PueyrredÃ³n 2446	Buenos Aires	1119					null	null	null	2014-12-12	ARG113	ARG
ARG1210	EEA INTA Marcos JuÃ¡rez		EstaciÃ³n Experimental Agropecuaria Marcos JuÃ¡rez	Governmental					Ruta 12 km. 3	Marcos JuÃ¡rez, Pcia. de CÃ²rdoba	2580	54 3472 425001	54 3472 425001	dirjua@mjuarez.inta.gov.ar	www.inta.gov.ar/MJUAREZ	null	null	null	2014-09-19	ARG1210	ARG
ARG1174	FCA/UNMdP		Facultad de Ciencias Agrarias, Universidad Nacional de Mar del Plata	Governmental					Diagonal J. B. Alberdi 2695	Mar del Plata	7600	54 223 4921705	54 223 4921711	prensa@mdp.edu.ar	www.mdp.edu.ar	null	null	null	2014-09-19	ARG1174	ARG
ARG1211	EEA INTA Manfredi		EstaciÃ³n Experimental Agropecuaria Manfredi	Governmental					Ruta Nac. nro. 9 km 636	Manfredi, Pcia. de CÃ³rdoba	5988	54 3572 493053/58/61	54 3572 493053/58/61		www.inta.gov.ar/manfredi	null	null	null	2014-09-19	ARG1211	ARG
ARG121	INTA		Estacion Experimental Agropecuaria Corrientes, Instituto Nacional de TecnologÃ­a Agropecuaria	Governmental					C.C. 57, El Sombrerito	Corrientes						-27.47	-58.83	null	2014-12-12	ARG1220	ARG
ARG1294	CONARGEN		ComisiÃ³n Nacional Asesora en Recursos GenÃ©ticos para la AlimentaciÃ³n y la Agricultura	Governmental						Buenos Aires						null	null	null	2014-09-19	ARG1294	ARG
ARG1344	BGPATAGONIA		Banco Activo Regional de la Patagonia	Governmental			1		C.C 782	General Roca, RÃ­o Negro	6326	54 2941 453501 / 502 / 503	02941-453500	pcalvo@correo.inta.gov.ar	http://www.inta.gov.ar/altovalle	null	null	null	2014-09-19	ARG1344	ARG
ARG1343	BGNEA		Banco Activo Regional del Nordeste	Governmental			1		Ruta 95, Km 1108	Pcia. Roque SÃ¡enz PeÃ±a, provincia de Chaco	3700	54 3732 421781	54 3732 421722	oroyo@chaco.inta.gov.ar	http://www.inta.gov.ar/saenzpe	null	null	null	2014-09-19	ARG1343	ARG
ARG1177	LILLO -UNT		Facultad de Ciencias Naturales e Instituto Miguel Lillo	Governmental					Miguel Lillo 205	San Miguel de TucumÃ¡n	4000	54 381 4239652	54 381 4330633	arias@csnat.unt.edu.ar	http://www.csnat.unt.edu.ar	null	null	null	2014-09-19	ARG1177	ARG
ARG927	SECyT		SecretarÃ­a de Ciencia y TÃ©cnica	Governmental												null	null	null	2014-12-12	ARG914	ARG
ARG006	INTAMAN		Instituto Nacional de TecnologÃ­a Agropecuaria	Governmental					Rivadavia 1439	Buenos Aires	1033					-34.61	-58.47	null	2014-12-12		ARG
ARG1175			Facultas de Ciencias Agrarias	Governmental					C.C. 276. Ruta 73.5	Balcarce	7620	54 2266 431856/ 54 2266 430456		prensa@mdp.edu.ar	www.mdp.edu.ar	null	null	null	2014-09-19	ARG1175	ARG
ARG1176	CITA - UNJU		Facultad de IngenierÃ­a, Centro de Investigaciones en TecnologÃ­a de los Alimentos, Universidad Nacional de Jujuy	Governmental												null	null	null	2014-09-19	ARG1176	ARG
ARG1350	BGLACONSULTA		Banco Activo de Germoplasma de La Consulta	Governmental			1		CC 8	La Consulta	M5567ZAA	54 2622 470304		labsemillas@laconsulta.inta.gov.ar	http://www.inta.gov.ar/laconsulta	null	null	null	2014-09-19	ARG1350	ARG
ARG033	INTA		INTA Station	Governmental						La Banda						null	null	null	2017-03-31		ARG
ARG970	UNS		Universidad Nacional del Sur, Bahia Blanca	Governmental					Av Colon 80	Bahia Blanca	B8000FTN				www.uns.edu.ar	null	null	null	2014-09-19	ARG970	ARG
ARG976	UNJu		Universidad Nacional de Jujuy	Governmental					Av. Bolivia 1239	Jujuy	4600	54 388 4221514			http://www.unju.edu.ar	null	null	null	2014-09-19	ARG976	ARG
ARG1196	EECTY-INTA		EstaciÃ³n Experimental de Cultivos Tropicales Yuto	Governmental					Ruta Nac. 34, Km 1286, El Bananal, Jujuy	Yuto	4518	54 3886 498152	54 3886 498152	cayuto@correo.inta.gov.ar	www.inta.gov.ar/yuto	null	null	null	2014-09-19	ARG1196	ARG
ARG1225	EEA INTA Balcarce		EstaciÃ³n Experimental Agropecuaria Balcarce	Governmental			1	1	C.C. 276	Balcarce	7620	54 2266 439100	54 2266 439101	direeabalc@balcarce.inta.gov.ar	www.balcarce.inta.gov.ar	null	null	null	2014-09-19	ARG1225	ARG
ARG965	UNR		Universidad Nacional de Rosario	Governmental					MaipÃº 891	Rosario	2000				www.unr.edu.ar	null	null	null	2014-09-19	ARG965	ARG
ARG1204	EEA INTA Rafaela		EstaciÃ³n Experimental Agropecuaria Rafaela	Governmental					C. C. 22	Rafaela	2300	54 3492 440123	54 3492 440114		www.inta.gov.ar/rafaela/	null	null	null	2014-09-19	ARG1204	ARG
ARG964	UNSa		Universidad Nacional de Salta	Governmental					Buenos Aires 177	Salta	4400	54 387 425527			http://www.unsa.edu.ar	null	null	null	2014-09-19	ARG964	ARG
ARG1386	UBA:FA		Facultad de AgronomÃ­a, Universidad de Buenos Aires	Governmental				1	Avenida San MartÃ­n 4453	Buenos Aires	1417	54-11-4524-8072		jcamara@agro.uba.ar	www.agro.uba.ar	null	null	null	2014-09-19	ARG1191	ARG
ARG088			Universidad Nacional de LujÃ¡n	Governmental					Cruce Rutas 5 y 7	Lujan, Buenos Aires	6700					null	null	null	2014-12-12	ARG969	ARG
ARG040	FCE-UNS		Facultad de Ciencias Exactas, Universidad Nacional de Salta	Governmental					Buenos Aires 877	Salta	4400					null	null	null	2014-12-12	ARG040	ARG
ARG029	INTA-EEABV		EstaciÃ³n Experimental Agropecuaria Bella Vista, Instituto Nacional de TecnologÃ­a Agropecuaria	Governmental					C.C. 6	Bella Vista	3432	5477751923	5477751687			null	null	null	2014-12-12	ARG029	ARG
ARG1183	FCAFUNLP		Facultad de Ciencias Agrarias y Forestales, Universidad Nacional de La Plata	Governmental					Calle 60 y 119	La Plata	1900	54 221 423 6758			http://www.agro.unlp.edu.ar/	null	null	null	2014-09-19	ARG1183	ARG
ARG074	DCB-UBA		Departamento de Ciencias BiolÃ³gica, Universidad de Buenos Aires	Governmental					Ciudad Univer. II PabellÃ³n	Buenos Aires	1428					null	null	null	2014-12-12	ARG074	ARG
ARG133			SubsecretarÃ­a de PolÃ­tica Agropecuaria y Alimentos	Governmental						Buenos Aires		+54 11 43492225/2/4	+54 11 43492178			null	null	null	2014-12-12	ARG133	ARG
ARG974	UNLP		Universidad Nacional de La Plata	Governmental					Avenida 7 NÂ° 776	La Plata	1900	54 221 4226967		general@presi.unlp.edu.ar	http://www.unlp.edu.ar	null	null	null	2014-09-19	ARG974	ARG
ARG975	UNLPam		Universidad Nacional de La Pampa	Governmental					Cnel. Gil 353	Santa Rosa, La Pampa	6300	54 2954451600			http://www.unlpam.edu.ar	null	null	null	2014-09-19	ARG975	ARG
ARG973	UNL		Universidad Nacional del Litoral	Governmental					Bv. Pellegrini 2750	Santa Fe	3000	54 342 457 1110	54 342 457 1110	informes@unl.edu.ar	www.unl.edu.ar	null	null	null	2014-09-19	ARG973	ARG
ARG967	UNAM		Universidad Nacional de Misiones	Governmental					Ruta Nacional NÂ° 12, Km. 7 Â½	Miguel LanÃºs - Misiones	N3304	54 03752 480916	03752 480500	info@unam.edu.ar	http://www.unam.edu.ar	null	null	null	2014-09-19	ARG967	ARG
ARG117			FundaciÃ³n Miguel Lillo, Universidad de TucumÃ¡n	Governmental					Miguel Lillo, 251	TucumÃ¡n	4000					null	null	null	2014-12-12	ARG117	ARG
ARG935	SECYT		Secretaria de Ciencia y TÃ©cnica	Governmental					Av. CÃ³rdoba 831. 1er Piso	Buenos Aires	C1054 AAH	54-011-43115391			www.agencia.secyt.gov.ar	null	null	null	2014-09-19		ARG
ARG925			Facultad de Ciencias Exactas y Naturales - Universidad de Buenos Aires	Governmental					Ciudad Universitaria. NuÃ±ez - Capital Federal - PabellÃ³n II	Ciudad AutÃ³noma de Buenos Aires	1428	011-4576 3300		webmaster@fcen.uba.ar	www.fcen.uba.ar	null	null	null	2014-09-19	ARG924	ARG
ARG969	UNLU		Universidad Nacional de LujÃ¡n	Governmental					Cruce Rutas Nac. 5 y 7	LujÃ¡n-Buenos Aires	6700	54 2323 423979 / 54 2323 423171	54 2323 425795		http://www.unlu.edu.ar	null	null	null	2014-09-19	ARG969	ARG
ARG1382	FCF		Facultad de Ciencias Forestales	Governmental		1	1	1	Bertoni 124	Eldorado-Misiones	3380	54 3751 431780	54 3751 431766		www.facfor.unam.edu.ar	null	null	null	2014-09-19	ARG1178	ARG
ARG050	INTA		Banco de Germoplasma de Soja	Governmental					C.C. 228	Buenos Aires	1033					null	null	null	2014-12-12	ARG1345	ARG
ARG981	UNER		Universidad de Entre Rios	Governmental					Eva PerÃ³n 24	ConcepciÃ³n del Uruguay	3260	54 03442 421500	54 03442-421563	webmaster@rect.uner.edu.ar	http://www.uner.edu.ar	null	null	null	2014-09-19	ARG981	ARG
ARG1407	INTA-AERCO		Agencia de ExtensiÃ³n Rural Corrientes	Governmental					Casilla de Correo NÂº 57 - Ruta 5 km. 2,5	Corrientes	3400	54-3783-454567/53	54-3783-454567/53	aercorrientes@correo.inta.gov.ar		null	null	null	2017-06-23	ARG1407	ARG
ARG978	UNCU		Universidad Nacional de Cuyo	Governmental		1				Mendoza		54 261 413 5000	54 261 449 4022		http://www.uncu.edu.ar	null	null	null	2014-09-19	ARG978	ARG
ARG1377	CONICET		Consejo Nacional de Investigaciones CientÃ­ficas y TÃ©cnicas	Governmental					Rivadavia 1917	Buenos Aires	1033	54 11 49537230	54 11 49537239	webmaster@conicet.gov.ar	www.conicet.gov.ar	null	null	null	2014-09-19	ARG930	ARG
ARG1378	SECyT		SecretarÃ­a de Ciencia, TecnologÃ­a e InnovaciÃ³n Productiva	Governmental					Avda. CÃ³rdoba 831	Ciudad AutÃ³noma de Buenos Aires	C1054AAH	54 11 4313-1477/1484	54 11 4312-8364	webmaster@correo.secyt.gov.a	http://www.setcip.gov.ar/	null	null	null	2014-09-19	ARG914	ARG
ARG913	Secyt		Secretaria de Ciencia y TÃ©cnica	Governmental					Av. CÃ³rdoba 831- 6to. Piso.	Buenos Aires	1054AAH	54 11 4312 4142/2666 int. 605	54 11 4312 4142/2666 int. 627			null	null	null	2017-06-23	ARG914	ARG
ARG966	UNRC		Universidad Nacional de RÃ­o Cuarto	Governmental					Ruta 36, Km 601	Rio Cuarto, CÃ³rdoba	X5804BYA	54 358 4676145	54 358 4680280	postmaster@unrc.edu.ar	www.unrc.edu.ar	null	null	null	2014-09-19	ARG966	ARG
ARG931	CONICET		Consejo Nacional de Investigaciones CientÃ­ficas y TÃ©cnicas	Governmental					Avda. Rivadavia 1917	Cdad. de Buenos Aires	C1033AAJ	54 -11 - 4953-7230/39			http://www.conicet.gov.ar/	null	null	null	2017-06-23	ARG930	ARG
ARG1379	ANPCyT		Agencia Nacional de PromociÃ³n CientÃ­fica y TecnolÃ³gica	Governmental					Avda. CÃ³rdoba 831 Piso 1	Buenos Aires	C1054AAH	54 11 43115424/5539		informa@agencia.secyt.gov.ar	http://www.agencia.secyt.gov.ar/	null	null	null	2017-06-23		ARG
ARG915	SECyT		Secretaria de Ciencia, TecnologÃ­a e InnovaciÃ³n Productiva	Governmental					Avda. CÃ³rdoba 831	Ciudad AutÃ³noma de Buenos Aires	C1054AAH	0054 11 4313-1477/1484	0054 11 4312-8364	webmaster@correo.secyt.gov.ar	www.secyt.gov.ar	null	null	null	2014-09-19	ARG914	ARG
ARG968	UNMdP		Universidad Nacional de Mar del Plata	Governmental					JuÃ¡n Bautista Alberdi 2695	Mar del Plata, Pca de Buenos Aires	7600	54 223 4921705 / 1710	54 223 4921711		http://www.mdp.edu.ar	null	null	null	2014-09-19	ARG968	ARG
ARG1388	ANPCyT		Agencia Nacional de PromociÃ³n CientÃ­fica y TecnolÃ³gica	Governmental					Avda. CÃ³rdoba 831 Piso 1	Buenos Aires	C1054AAH	011) 4311-5424/5539		informa@agencia.secyt.gov.ar	http://www.agencia.secyt.gov.ar	null	null	null	2014-09-19		ARG
ARG1389	CG-FCN-UNSa		CÃ¡tedra de GenÃ©tica, Facultad de Ciencias Naturales, Universidad Nacional de Salta	Governmental					Av. Bolivia 5150	Salta, Pcia. de Salta	4400	54 387 4255592	(387)4255455	gilardÃ³n@unsa.edu.ar		null	null	null	2014-09-19	ARG1389	ARG
ARG916			Ministerio de EducaciÃ³n, Ciencia y TecnologÃ­a	Governmental					Pizzurno 935	Buenos Aires	C1020ACA	(011) 4129-1000			www.me.gov.ar	null	null	null	2014-09-19	ARG916	ARG
ARG917	Ministerio - Nacional		Ministerio Nacional de EducaciÃ³n, Ciencia y TecnologÃ­a	Governmental					Pizzurno 935 P.B. of. 5	Capital Federal	C1020ACA	TelÃ©fono: 11 4129-1000 o 4129-1136	11 4129-1136		www.me.gov.ar	null	null	null	2017-06-23	ARG916	ARG
ARG911			Estacion Experimental Agropecuaria Chubut, INTA	Governmental					Casilla de Correo 88	Trelew, Provincia Chubut	9100	(54-965)30558/24122	(54-965)32079	etrelew@inta.gov.ar		-43.14	-65.18	null	2014-12-12	ARG1221	ARG
ARG914	SECyT		SecretarÃ­a de Ciencia, TecnologÃ­a e InnovaciÃ³n Productiva	Governmental					Avda. CÃ³rdoba 831 Piso 6	Buenos Aires	C1054AAH	54 11 4312-2666 / 4311-5391/5690 / 4315-3684 / 4313-3177	54 11 4312-2666 int. 627	informa@agencia.secyt.gov.ar	http://www.agencia.secyt.gov.ar/	null	null	null	2014-09-19	ARG914	ARG
ARG1390	CONICET		Consejo Nacional de Investigaciones Cientificas y	Governmental					Avda. Rivadavia 1917	Buenos Aires	C1033AAJ	011 4953-7230/39	011 4953-7230/39	webmaster@conicet.gov.ar	http://www.conicet.gov.ar/	null	null	null	2017-06-23	ARG930	ARG
ARG912	FCF		Facultad de Ciencias Forestales-UNaM	Governmental		1	1	1	Bertoni 124	Eldorado-Misiones	3382	54 3751 431780	54 3751 431766		www.facfor.unam.edu.ar	null	null	null	2014-12-12	ARG1178	ARG
ARG930	CONICET		Consejo Nacional de Investigaciones CientÃ­ficas y TÃ©cnicas	Governmental					Avda. Rivadavia 1917	Buenos Aires	C1033AAJ	54 11 4953-7230/39			www.conicet.gov.ar	null	null	null	2014-09-19	ARG930	ARG
ARG1342	BBC-INTA		Banco Base de Germoplasma, Instituto de Recursos BiolÃ³gicos, Instituto Nacional de TecnologÃ­a Agropecuaria	Governmental	1				Las CabaÃ±as y De los Reseros s.n.	Hurlingham, Prov. de Buenos Aires	1686	54 (0)11- 4621-1819	54(0)11- 4621-6903	msanchez@cirn.inta.gov.ar	http://cirn2.inta.gov.ar	-34.59	-58.68	null	2014-12-12	ARG1342	ARG
ARG918	SAGPyA		Secretaria de Agricultura, Ganaderia, Pesca y Alimentos	Governmental					Paseo ColÃ³n 982/922	Buenos Aires	1063	54 11 43492442			www.sagpya.mecon.gov.ar	null	null	null	2014-09-19	ARG918	ARG
ARG919	INTA		Instituto Nacional de TecnologÃ­a Agropecuaria	Governmental					Rivadavia 1439	Buenos Aires	1033	54 11 4338 4600	54 11 4338 4600		www.inta.gov.ar	null	null	null	2014-12-12	ARG919	ARG
ARG1348	BGMANFREDI		Banco Activo de Germoplasma de Manfredi	Governmental			1		Ruta Nac. nro. 9 km 636	Manfredi, Pcia. de CÃ³rdoba	5988	54 3572 493053/58/61		dalvarez@manfredi.inta.gov.ar	http://www.inta.gov.ar/manfredi	-31.85	-63.73	null	2014-12-12	ARG1348	ARG
ARG132	FCA-UNMP		Facultad de Ciencias Agrarias, Universidad Nacional de Mar del Plata	Governmental					Ruta Nacional 226, km 73.5	Balcarce	7620	54 2266 430456	430353		http://www.mdp.edu.ar/	null	null	null	2017-06-23	ARG1174	ARG
ARG1339	UNCOR		Banco Nacional de Germoplasma de Prosopis, Universidad Nacional de CÃ³rdoba	Governmental			1		C.C.509	CÃ³rdoba	5000	54 351 4334116	54 351 4334116	mensajes@agro.uncor.edu	http://www.agro.uncor.edu/	null	null	null	2014-09-19	ARG1339	ARG
ARG1245	FCEN-UBA		Departamento de Biodiversidad y BiologÃ­a Experimental, Facultad de Ciencias Exactas y Naturales, Universidad de Buenos Aires	Governmental					4to. piso, Ciudad Universitaria, PabellÃ³n 2, Intendente GÃ¼iraldes 2160	Ciudad AutÃ³noma de Buenos Aires	C1428EGA	54 11 4576-3300			http://exactas.uba.ar	null	null	null	2014-09-19	ARG1245	ARG
ARG127			EstaciÃ³n Experimental Agropecuaria Chubut, Instituto Nacional de TecnologÃ­a Agropecuaria	Governmental					Casilla de Correo 88	Trelew, Provincia Chubut	9100	(54-965)30558/24122	(54-965)32079	etrelew@inta.gov.ar		-43.25	-65.3	null	2014-12-12	ARG1221	ARG
ARG1387	CONICET		Consejo Nacional de Investigaciones CientÃ­ficas y TÃ©cnicas	Governmental					Av. Rivadavia 1917	Capital Federal	C1033AAV	54 11 49537230			www.conicet.gov.ar	null	null	null	2014-09-19	ARG930	ARG
ARG134	UNSE-INSIMA		Instituto de Silvicultura y Manejo de Bosques, Facultad de Ciencias Forestales, Universidad Nacional de Santiago del Estero	Governmental			1		Av. Belgrano (S) 1912	Santiago del Estero	4200	(54-385)4509550		carlos@unse.edu.ar		null	null	null	2014-12-12	ARG134	ARG
ARG1399	IFFIVE		Instituto de FitopatologÃ­a y FisiologÃ­a Vegetal	Governmental					Camino a 60 cuadras km 5.5	CÃ³rdoba		54 351 4973636	54 351 4974330	iffive@correo.inta.gov.ar		null	null	null	2014-09-19	ARG1131	ARG
ARG1270	EEA ConcepciÃ³n del Uruguay		EstaciÃ³n Experimental Agropecuaria ConcepciÃ³n del Uruguay	Governmental					Ruta prov. 39 Km. 143,5	ConcepciÃ³n del Uruguay. Entre RÃ­os	3260	54 3442 425561/425578	54 3442 425561	econcep@correo.inta.gov.ar	www.inta.gov.ar/concepcion	null	null	null	2017-06-23	ARG1215	ARG
ARG1252	APN		DelegaciÃ³n Regional Centro	Governmental					Avenida Ricchieri NÂº 2298	CÃ³rdoba	X5000HIQ	54 351 460-6110/468-1754	54 351 460-6110/468-1754	drc@apn.gov.ar	http://www.parquesnacionales.gov.ar	null	null	null	2014-09-19	ARG1252	ARG
ARG1311			JardÃ­n BotÃ¡nico Carlos Thays	Governmental					Santa FÃ© 3951,	Ciudad AutÃ³noma de Buenos Aires	1425	54 11 48314527	54 11 48326805	mvensentini@buenosaires.gov.ar	www.buenosaires.gov.ar	null	null	null	2014-09-19	ARG1311	ARG
ARG1347	BAL		Banco Activo de Germoplasma de Papa, Forrajeras y Girasol Silvestre	Governmental			1		C.C. 276	Balcarce	7620	54 2266 439100	54 2266 439101	germobal@balcarce.inta.gov.ar	http://www.inta.gov.ar/balcarce	null	null	null	2014-09-19	ARG1347	ARG
ARG1402	CNEA		ComisiÃ³n Nacional de EnergÃ­a AtÃ³mica	Governmental					Centro AtÃ³mico Constituyentes Avenida General Paz 1400	San MartÃ­n, provincia de Buenos Aires				nfuentes@cnea.gov.ar	www.cnea.gov.ar	null	null	null	2017-06-23		ARG
ARG1400	INBIAL		Instituto de BiologÃ­a de Altura	Governmental					Avenida Bolivia 1661	San Salvador de Jujuy	4600	54 388 4221596	54 388 4221596			null	null	null	2014-09-19	ARG1135	ARG
ARG1375	ANPCyT		Agencia Nacional de PromociÃ³n CientÃ­fica y TÃ©cnica	Governmental					Avda. CÃ³rdoba 831 Piso 1	Buenos Aires	C1054AAH	54 11 43115424/5539		informa@agencia.secyt.gov.ar	www.agencia.secyt.gov.ar	null	null	null	2014-09-19	ARG1375	ARG
ARG001	UBA-FA		Facultad de AgronomÃ­a, Universidad de Buenos Aires	Governmental	1				Avenida San MartÃ­n 4453	Buenos Aires	1417	(54-11)4521-8072		jcamara@mail.agro.uba.ar		-34.61	-58.47	null	2014-12-12	ARG1191	ARG
ARG934	ANPCyT		Agencia Nacional de PromociÃ³n CientÃ­fica y TÃ©cnica	Governmental					Av. CÃ³rdoba 831 piso 1	Buenos Aires	C1054AAH	54 11 43115424/5539		informa@agencia.secyt.gov.ar	www.agencia.secyt.gov.ar	null	null	null	2014-09-19		ARG
ARG1381	SAyDS		SecretarÃ­a de Ambiente y Desarrollo Sustentable	Governmental					San MartÃ­n 451	Ciudad de Buenos Aires	C1004AAI	Tel (54) (11) 4348 8200	Fax (54) (11) 4348 8300		www.ambiente.gov.ar	null	null	null	2017-06-23		ARG
ARG1287	CIUNT - UNT		Consejo de Ciencia y TÃ©cnica, Universidad Nacional de TucumÃ¡n	Governmental					Buenos Aires 296	San Miguel de TucumÃ¡n	4000	54 381 4311200 Ã³ 4311896 Ã³ 4312041	54 381 4311200 Ã³ 4311896 Ã³ 4312041	postmaster@ct.unt.edu.ar	www.unt.edu.ar	null	null	null	2014-09-19	ARG1287	ARG
ARG1345	BAG EEA Marcos JuÃ¡rez		Banco Activo de Germoplasma de Trigo y Soja	Governmental			1		C.C.NÂº21 - Ruta provincial NÂº12 -km3	Marcos JuÃ¡rez, CÃ³rdoba	2580	54 3472 425001	54 3472 425001	bformica@correo.inta.gov.ar	http://www.inta.gov.ar	null	null	null	2014-09-19	ARG1345	ARG
ARG1405			EstaciÃ³n Experimental Agro-Industrial Obispo Colombres	Governmental					C.C. NÂº 9	Las Talitas, TucumÃ¡n	4101	0381 - 427-6561	0381 - 427-6561			null	null	null	2017-06-23	ARG1228	ARG
ARG1349	BGNOA		Banco Activo de Germoplasma del Noroeste Argentino (NOA)	Governmental			1		Ruta Nac. 68 - Km 172	Cerrillos, Salta	4403	54 387 4902224/4902087	54 387 4902081	mcsevillano@correo.inta.gov.ar	http://www.inta.gov.ar/salta	null	null	null	2014-09-19	ARG1349	ARG
ARG1222	EEA INTA Cerro Azul		EstaciÃ³n Experimental Agropecuaria Cerro Azul	Governmental			1	1	Ruta Nacional 14. Km. 1085, C.C.6	Cerro Azul, Misiones	3313	54 3754 422787 / 54 3752 494086 Int.118		cerroaz@correo.inta.gov.ar	www.inta.gov.ar/cerroazul	null	null	null	2014-09-19	ARG1222	ARG
ARG1187	FCA-UNNE		Facultad de Ciencias Agrarias, Universidad Nacional del Nordeste	Governmental					Sgto Cabral 2131	Corrientes	3400	54 3783 427589	54 3783 427131	criadero@agr.unne.edu.ar	http://agr.unne.edu.ar/	null	null	null	2014-09-19	ARG1187	ARG
ARG1383	FCF		Facultad de Ciencias Forestales-UNaM	Governmental		1	1	1				54 3751 431780	54 3751 431766		www.facfor.unam.edu.ar	null	null	null	2014-09-19	ARG1178	ARG
ARG1346	BAP		Banco Activo de Germoplasma de Pergamino	Governmental			1		Ruta 32 Km 4,5	Pergamino	2700	54 2477 439073	54 2477 432553	mferrer@pergamino.inta.gov.ar	http://www.inta.gov.ar/pergamino	null	null	null	2014-09-19	ARG1346	ARG
ARG085	INTA-EEASE		EstaciÃ³n Experimental Agropecuaria Santiago del Estero	Governmental					Independencia 341, C.C. 268	Santiago del Estero	4200	085-211560				null	null	null	2014-12-12	ARG1197	ARG
ARG053			DivisiÃ³n de ExplotaciÃ³n e IntroducciÃ³n de Plantas, DirecciÃ³n General de Sanidad Vegetal y Fisc.	Governmental						Buenos Aires	1000					null	null	null	2014-12-12	ARG053	ARG
ARG1248	APN		AdministraciÃ³n de Parques Nacionales - DirecciÃ³n Nacional de ConservaciÃ³n de Areas Protegidas	Governmental					Avenida Santa Fe 690	Buenos Aires	C1059ABL	54 11 4382 2140 / 4384 0152	54 11 4383 2631	consyma@apn.gov.ar	http://www.parquesnacionales.gov.ar	null	null	null	2014-09-19	ARG1248	ARG
ARG1114	UNSE		JardÃ­n BotÃ¡nico de la Facultad de Ciencias Forestales UN Santiago del Estero	Governmental					Av. Belgrano (s) 1912	Santiago del Estero	4200	54 385 4509550		info-fcf@unse.edu.ar		null	null	null	2014-09-19	ARG1114	ARG
ARG1403	INTA		Instituto Nacional de TecnologÃ­a Agropecuaria	Governmental					Rivadavia 1439	Ciudad AutÃ³noma de BA		54-11-43835095/99			www.inta.gov.ar	null	null	null	2014-09-19		ARG
ARG125	CRICYT		Banco de Germoplasma de Plantas Forrajeras NatÃ­vas de Zonas Aridas y Templadas y de Algarrobo	Governmental												-35	-65	null	2014-12-12	ARG125	ARG
ARG1244	FCEN-UBA		Departamento de EcologÃ­a, GenÃ©tica y EvoluciÃ³n, Facultad de Ciencias Exactas y Naturales, Universidad de Buenos Aires	Governmental					4to. piso, Ciudad Universitaria, PabellÃ³n 2, Intendente GÃ¼iraldes 2160	Ciudad AutÃ³noma de Buenos Aires	C1428EGA	54 11 4576 3354	54 11 4576 3354	secre_ege@ege.fcen.uba.ar	http://www.ege.fcen.uba.ar/index.php?inc=html/administracion.htm	null	null	null	2014-09-19	ARG1244	ARG
ARG1385	ANPCyT		Agencia Nacional de PromociÃ³n CientÃ­fica y TecnolÃ³gica	Governmental						Buenos Aires					www.secyt.gov.ar	null	null	null	2014-09-19		ARG
ARG1218	EEA INTA El Colorado		EstaciÃ³n Experimental Agropecuaria El Colorado	Governmental					C.C.5 - Av. Carlos Pellegrini s/n Acceso Sur	El Colorado, Formosa	3603	54 3717 480 004/005/58	54 3717 480 004/005/58	elcolo@correo.inta.gov.ar		null	null	null	2014-09-19	ARG1218	ARG
ARG1178	FACFOR - UNAM		Facultad de Ciencias Forestales, Universidad Nacional de Misiones	Governmental					Calle Bertoni nÂº 124. Km. 3	Ciudad de Eldorado, Provincia de Misiones,	3382	54 3751 431526 / 431766 / 431780 / 431268	54 3751 431766		www.facfor.unam.edu.ar	null	null	null	2014-09-19	ARG1178	ARG
ARG1250	APN		DelegaciÃ³n Regional NOA	Governmental					Santa Fe NÂº 23	Salta	A4402EOA	54 387 431-0255/422-7093	54 387 431-0255/422-7093	drnoa@apn.gov.ar	http://www.parquesnacionales.gov.ar	null	null	null	2014-09-19	ARG1250	ARG
ARG1246	DA-UNS		Departamento de AgronomÃ­a, Universidad Nacional del Sur	Governmental					Altos del Palihue	BahÃ­a Blanca	8000	54 291 4595102	54 291 4595127	agronomÃ­a@uns.edu.ar	http://www.criba.edu.ar/agronomia/	null	null	null	2014-09-19	ARG1246	ARG
ARG1219	EEA INTA Concordia		EstaciÃ³n Experimental Agropecuaria de Concordia	Governmental					C.C. 34	Concordia (Entre RÃ­os)	3200	54 3454 290000	54 3454 290215	anderson@concordia.com.ar	http://www.inta.gov.ar/concordia	null	null	null	2014-09-19	ARG1219	ARG
ARG1207	EEA INTA Oliveros		EstaciÃ³n Experimental Agropecuaria Oliveros	Governmental					Ruta 11, km 353	Oliveros, provincia de Santa FÃ©	2206	54 3476 498010		eoliver@correo.inta.gov.ar	www.inta.gov.ar/oliveros/	null	null	null	2014-09-19	ARG1207	ARG
ARG1125	INASE		Instituto Nacional de Semillas	Governmental					Av. Paseo ColÃ³n 922	Capital Federal	C1063ACW	54 8006661750			www.sagpya.gov.ar www.inase.gov.ar	null	null	null	2014-09-19	ARG1125	ARG
ARG126	BNGP		Banco Nacional de Germoplasma de Prosopis, Universidad Nacional de Cordoba	Governmental					C.C 509	CÃ³rdoba		(54-351)433 4105/16	(54-351)433 4118	gverzino@agro.uncor.edu		-31.25	-64.11	null	2014-12-12	ARG1339	ARG
ARG1249	APN		DelegaciÃ³n Regional Patagonia	Governmental		1			Vice Almirante O' Connor NÂº 1188	Bariloche, Pcia. de RÃ­o Negro	R8400ACT	54 2944 429-727/425-436	54 2944 425-436	drp@apn.gov.ar	http://www.parquesnacionales.gov.ar	null	null	null	2014-09-19	ARG1249	ARG
ARG1251	APN		DelegaciÃ³n Regional NEA	Governmental					Av. Tres Fronteras NÂº 183	Puerto IguazÃº-Pcia. de Misiones	N3370AWB	54 3757 421-984	54 3757 422-906	drnea@apn.gov.ar	http://www.parquesnacionales.gov.ar	null	null	null	2014-09-19	ARG1251	ARG
ARG1190	UNLPam		Facultad de AgronomÃ­a, Universidad Nacional de La Pampa	Governmental					Ruta 35 Km 334, Santa Rosa	Santa Rosa, La Pampa	6300	54 2954 433092	54 2954 433092	secdecano@agro.unlpam.edu.ar	www.agro.unlpam.edu.ar	null	null	null	2014-09-19	ARG1190	ARG
ARG1351	BGANGUIL		Banco Activo de Germoplasma de Anguil	Governmental			1		C.C 11	Anguil, La Pampa	6326	54 2954 495057	54 2954 495057/433163	jtraverso@anguil.inta.gov.ar	http://www.inta.gov.ar	null	null	null	2014-09-19	ARG1351	ARG
ARG1220	EEA INTA Corrientes		Estacion Experimental Agropecuaria Corrientes	Governmental					Ruta 5, Km. 1008- C.C. 57	Corrientes	3400	54 3783 421786/7	54 3783 421786/7	ecorrientes@correo.inta.gov.ar	www.inta.gov.ar/corrientes	null	null	null	2014-09-19	ARG1220	ARG
ARG1037			Registro Nacional de Cultivos y de la PropagaciÃ³n de Cultivos, Secretaria de Agricultura, Ganaderia, Pesca y Alimentos	Governmental					Av. Paseo ColÃ³n 922	Capital Federal	C1063ACW	54 8006661750			www.sagpya.gov.ar www.inase.gov.ar	null	null	null	2014-09-19	ARG1037	ARG
ARG1117	JBAER-INTA		JardÃ­n BotÃ¡nico 'Arturo E. Ragonese'	Governmental		1			Las CabaÃ±as y De Los Reseros s.n.,	Castelar, Prov. de Buenos Aires	1712	54 11 4621 1819/0840	54 11 4621 6903	jardinbotanico@cirn.inta.gov.ar		null	null	null	2014-09-19	ARG1117	ARG
ARG1185	FCA UNJu		Facultad de Ciencias Agrarias, Universidad Nacional de Jujuy	Governmental					Alberdi 47	San Salvador de Jujuy, Jujuy	4600	54 388 4221554; 54 388 4221548	54 388 4221547	ceryfor@fca.unju.edu.ar ; taxon@fca.unju.edu.ar	www.fca.unju.edu.ar	null	null	null	2014-09-19	ARG1185	ARG
ARG1206	EEA INTA ParanÃ¡		EstaciÃ³n Experimental Agropecuaria ParanÃ¡	Governmental					Ruta NÂº11 - km12,5	ParanÃ¡, provincia de Entre RÃ­os	3100	54 343 4975200				null	null	null	2014-09-19	ARG1206	ARG
ARG078	FICA-UNLZ		Facultad de IngenierÃ­a y Ciencias Agrarias, Universidad Nacional de Lomas de Zamora	Governmental					Camino de Cintura Km. 2	Llavallo, Prov. de Buenos Aires	1836					null	null	null	2014-12-12	ARG1186	ARG
ARG1216	EEA INTA Ascasubi		EstaciÃ³n Experimental Agropecuaria Hilario Ascasubi	Governmental					Ruta Nac. NÂº 3, km 794	Hilario Ascasubi, Provincia de Buenos Aires	8142	54 2928 491011			www.inta.gov.ar/ascasubi/	null	null	null	2014-09-19	ARG1216	ARG
ARG1189	FAZ - UNT		Facultad de AgronomÃ­a y Zootecnia, Universidad Nacional de TucumÃ¡n	Governmental					Avenida Roca 1900 (Ex Quinta AgronÃ³mica).	San Miguel de TucumÃ¡n	4000	54 381-4364147/4390049/4390003/4390040	54 0381-4392132/4390049		www.unt.edu.ar	null	null	null	2014-09-19	ARG1189	ARG
ARG047	INTA		Estacion Experimental de Missiones	Governmental					C.C. 101	Leandro N.Alem, Missiones	3315					null	null	null	2017-03-31	ARG1222	ARG
ARG1221	EEA INTA Chubut		EstaciÃ³n Experimental Agropecuaria Chubut	Governmental					Ex Ruta 25 Km 1480	Trelew, Chubut	9100	54 2965 446658		etrelew@chubut.inta.gov.ar	www.inta.gov.ar/chubut	null	null	null	2014-09-19	ARG1221	ARG
ARG1133	IBONE		Instituto de BotÃ¡nica del Nordeste, Universidad Nacional de Nordeste, Consejo Nacional de Investigaciones CientÃ­ficas y TÃ©cnicas	Governmental	1	1			Sargento Cabral 2131, C.C. 209	Corrientes	3400	54 3783 427309 / 427589	54 3783 427131	ibone@agr.unne.edu.ar	www.ibone.	null	null	null	2014-09-19	ARG1133	ARG
ARG054	INTA-EEASJ		EstaciÃ³n Experimental Regional Agropecuaria San Juan	Governmental						Villa Aberastain - Pocito						null	null	null	2014-12-12	ARG1200	ARG
ARG1188	FCA -UNL		Facultad de Ciencias Agrarias, Universidad Nacional del Litoral	Governmental					Kreder 2805	Esperanza	3080	54 3496 420639	54 3496 426400	facagra@unl.edu.ar	www.fca.unl.edu.ar	null	null	null	2014-09-19	ARG1188	ARG
ARG1181	FCA-UNER		Facultad de Ciencias Agropecuarias, Universidad de Entre Rios	Governmental		1			Ruta Pcial. 11.Km. 10	Oro Verde, ParanÃ¡	3100	54 0343 4975075	54 0343 4975096	sedeten@fca.uner.edu.ar	http://www.uner.edu.ar	null	null	null	2014-09-19	ARG1181	ARG
ARG079			Centro Nacional de InvestigaciÃ³n, Departamento de BotÃ¡nica AgrÃ­cola, Unidad de Plantas AromÃ¡ticas	Governmental					Provincia de Buenos Aires	Villa Udaondo	1712					null	null	null	2014-12-12	ARG079	ARG
ARG1115	EEA INTA Santa Cruz		EstaciÃ³n Experimental Agropecuaria Santa Cruz	Governmental			1		Casilla correo 332 Mahatma Gandhi 1322	RÃ­o Gallegos (Santa Cruz)	9400	54 2966 442305/06	54 2966 442305/07	goliva@correo.inta.gov.ar rkofalt@correo.inta.gov.ar	www.inta.gov.ar	null	null	null	2014-09-19	ARG1115	ARG
ARG037	INTA-EESTAC		EstaciÃ³n Experimental Agropecuaria Santa Cruz, Instituto Nacional de TecnologÃ­a Agropecuaria	Governmental					Errazuriz 280 Casilla de Correo 332	RÃ­o Gallegos (Santa Cruz)	9400	(54-2966) 422361	(54-2966) 422552	mermasco@correo.inta.gov.ar		-51.63	-69.22	null	2014-12-12	ARG1115	ARG
ARG038	INTA-EEACA		EstaciÃ³n Experimental Agropecuaria Misiones, Instituto Nacional de TecnologÃ­a Agropecuaria	Governmental					C.C. 6	Cerro Azul (Misiones)	3313	(54-3752) 4422787	(54-3752) 494086	mrmayol@cerro.inta.gov.ar		-27.63	-55.48	null	2014-12-12	ARG1222	ARG
ARG1384	FONTAR		Agencia Nacional de PromociÃ³n CientÃ­fica y tecnolÃ³gica	Governmental												null	null	null	2014-09-19		ARG
ARG1182	FCA-UNCba		Facultad de Ciencias Agropecuarias, Universidad Nacional de Cordoba	Governmental					Av. Valparaiso s/n C.C 509 Ciudad Universitaria. CÃ³rdoba	CÃ³rdoba	5000	54 351 433 4116	54 351 433 4116	mojeda@agro.uncor.edu	http://www.agro.uncor.edu/	null	null	null	2014-09-19	ARG1182	ARG
ARG1195	EEA INTA Reconquista		EstaciÃ³n Experimental Reconquista	Governmental					Ruta 11, km 773	Reconquista, provincia de Santa FÃ©	3560	54 3482 424592	54 3482 424592	erecon@correo.inta.gov.ar	www.inta.gov.ar/reconquista/	null	null	null	2014-09-19	ARG1195	ARG
ARG028	INTA-EEACONC		EstaciÃ³n Experimental Agropecuaria de Concordia, Instituto Nacional de TecnologÃ­a Agropecuaria	Governmental	1				Casilla de Correo No. 34	Concordia (Entre RÃ­os)	3200	(54-3454)-290000	(54-3454)-290215	anderson@concordia.com.ar		-31.4	-58.03	null	2014-12-12	ARG1219	ARG
ARG1134	IB-INTA		Instituto de BiotecnologÃ­a (Centro de InvestigaciÃ³n de Ciencias Veterinarias y AgronÃ³nicas)	Governmental					Las CabaÃ±as y De los Reseros s.n.	Hurlingham, Prov. Buenos Aires		54 11 4621 0199				null	null	null	2014-09-19	ARG1134	ARG
ARG021	IBONE		Instituto Botanico del Nordeste	Governmental		1			C.C. 209	Corrientes	3400					-27.3	-58.48	null	2017-03-31	ARG1133	ARG
ARG1116	IRB-INTA		Instituto de Recursos BiolÃ³gicos	Governmental	1	1	1	1	Las CabaÃ±as y De los Reseros s.n.	Hurlingham, Prov. de Buenos Aires	1686	54 11 4621 1819	54 11 4621 6903	dirirb@cnia.inta.gov.ar	http://cirn2.inta.gov.ar	null	null	null	2014-09-19	ARG1116	ARG
ARG1136	IADIZA		Instituto Argentino de Investigaciones de las Zonas Ãridas	Governmental				1	Av. AdriÃ¡n Ruiz Leal s/n, Parque General San MartÃ­n. CC NÂ° 507	Mendoza	5500	54 261 5244100	54 261 5244100	iadiza@lab.cricyt.edu.ar	http://www.cricyt.edu.ar/institutos/iadiza/default.htm	null	null	null	2014-09-19	ARG1136	ARG
ARG049			Museo Provincial de Ciencias Naturales 'Florentino Ameghino'	Governmental					Primera Junta 2859, C.C. 555	Santa FÃ©	3000	(042)23843				null	null	null	2014-12-12	ARG049	ARG
ARG055			SecretarÃ­a de InvestigaciÃ³n CientÃ­fica, Universidad Nacional de Lomas de Zamora	Governmental					C.C. 95	Lomas de Zamora	1832					null	null	null	2014-12-12	ARG055	ARG
ARG067	FA-UNP		Facultad de Ciencias Agrarias y Forestales, Universidad Nacional de la Plata	Governmental					Avda 60 y 119	La Plata	1900	(221) 423-6758	(221) 425-2346		http://www.agro.unlp.edu.ar/	null	null	null	2014-12-12	ARG1183	ARG
ARG017	IRB-INTA		Banco Base Nacional de Germoplasma, Instituto de Recursos BiolÃ³gicos, Instituto Nacional de TecnologÃ­a Agropecuaria	Governmental	1				Casilla de Correo No. 25	Castelar, Prov. de Buenos Aires	1712	(54-11) 4621 1819	(54-11) 4621 6903	ysidro@cirn.inta.gov.ar	http://cirn2.inta.gov.ar	-35	-58.5	null	2014-12-12	ARG1342	ARG
ARG081			Registro Nacional de Cultivos y de la PropagaciÃ³n de Cultivos, SecretarÃ­a de Agricultura, GanaderÃ­a y Pesca	Governmental					Paseo ColÃ³n 922, Piso 3 Of. 304	Buenos Aires	1063	362-3988				null	null	null	2014-12-12	ARG1037	ARG
ARG1184	FACA-UNCOMA		Facultad de Ciencias Agrarias, Universidad Nacional del Comahue	Governmental					Ruta 151	Cinco Saltos - RÃ­o Negro	CC NÂº 8- (8303)	54 299 4980005	54 299 4982200	facaacad@uncoma.edu.ar	http://faca.uncoma.edu.ar/	null	null	null	2014-09-19	ARG1184	ARG
ARG027	INTA-EEASAPE		EstaciÃ³n Experimental Agropecuaria San Pedro, Instituto Nacional de TecnologÃ­a Agropecuaria	Governmental			1		Casilla de Correo No. 43	San Pedro (Buenos Aires)	2930	(54-3329)425 075	(54-3329)425 075	esanpe@inta.gov.ar		-33.67	-59.68	null	2014-12-12	ARG1199	ARG
ARG030	INTA-EEASC		EstaciÃ³n Experimental Agropecuaria San Carlos de Bariloche, Instituto Nacional de TecnologÃ­a Agropecuaria	Governmental					Casilla de Correo No. 277	S.C.de Bariloche (RÃ­o Negro)	8400	0944-24990/22731	0944-24991	cgiraudo@bariloche.inta.gov.ar		null	null	null	2014-12-12	ARG1201	ARG
ARG083	IFONA		Area de Recursos GenÃ©ticos y Semillas, Departamento de InvestigaciÃ³n Forestal, Instituto Forestal Nacional	Governmental					Avda PueyrredÃ³n 2446, Piso 4	Buenos Aires	1119	803-7024				null	null	null	2014-12-12	ARG083	ARG
ARG031	INTA-EEAMERC		EstaciÃ³n Experimental Agropecuaria Mercedes, Instituto Nacional de TecnologÃ­a Agropecuaria	Governmental					Casilla de Correo No. 38	Mercedes (Corrientes)	3470	0773-21115/20392	0773-21115	emerced@inta.gov.ar		-29.15	-58.05	null	2014-12-12	ARG1209	ARG
ARG1135	INBIAL		Instituto de BiologÃ­a de Altura	Governmental					Av. Bolivia 1661	San Salvador de Jujuy	4600	54 388 422 1596	54 388 422 1596			null	null	null	2014-09-19	ARG1135	ARG
ARG044	INTA-EEAMANF		EstaciÃ³n Experimental Agropecuaria Manfredi, Instituto Nacional de TecnologÃ­a Agropecuaria	Governmental				1		Manfredi (CÃ³rdoba)	5988	(54-3572) 493 053	(54-3572) 493 061	egiandana@correo.inta.gov.ar		-31.83	-63.75	null	2014-12-12	ARG1211	ARG
ARG035	INTA-EEAPRSP		EstaciÃ³n Experimental Agropecuaria Presidencia Roque SÃ¡enz PeÃ±a, Instituto Nacional de TecnologÃ­a Agropecuaria	Governmental					Casilla de Correo No. 164	Pcia. Roque SÃ¡enz PeÃ±a (Chaco)	3700	0714-20234	0714-21473	oroyo@chaco.inta.gov.ar		-26.78	-60.45	null	2014-12-12	ARG1203	ARG
ARG082	FA-UNP		Catedra de Cerealicultura, Facultad de Agricultura, Universidad Nacional de la Pampa	Governmental					Ruta 35, Km. 334, Prov.de la Pampa	Santa Rosa	6300					-36.37	-64.17	null	2014-12-12	ARG082	ARG
ARG026	INTA-EEAELCO		EstaciÃ³n Experimental Agropecuaria El Colorado, Instituto Nacional de TecnologÃ­a Agropecuaria	Governmental					Casilla de Correo No. 5	El Colorado, Formosa	3603	(54-3717)480 004/005	(54-3717)480 004/005	elcolo@correo.inta.gov.ar		-26.3	-59.37	null	2014-12-12	ARG1218	ARG
ARG1224	EEA INTA Bordenave		EstaciÃ³n Experimental Agropecuaria Bordenave	Governmental					CC. 31	Bordenave	8187	54 2924 420621/0622	54 2924 496015/6031	cepresa@speedy.com.ar	www.inta.gov.ar/bordenave	null	null	null	2014-09-19	ARG1224	ARG
ARG007			'N.I. Vavilov' Lab. de Conserv. Germoplasma, Univ. Buenos Aires	Governmental					Avda. San Martin 4453	Buenos Aires	1417	52-0903				-34.5	-58.3	null	2014-12-12		ARG
ARG020	INTA-EEACU		EstaciÃ³n Experimental Agropecuaria ConcepciÃ³n del Uruguay, Instituto Nacional de TecnologÃ­a Agropecuaria	Governmental				1	Casilla de Correo No. 6	ConcepciÃ³n del Uruguay, Entre RÃ­os	3260	(54-3442)425 561	(54-3442)425 578	econcep@editcom.com.ar		-32.48	-58.23	null	2017-07-05	ARG1215	ARG
ARG032	INTA-EEAOC		EstaciÃ³n Experimental Agro-Industrial Obispo Colombres	Governmental					Casilla de Correo No. 9	Las Talitas, TucumÃ¡n	4101	081-26-6475/6561		fruticultura@eeaoc.org.ar		-26.48	-65.12	null	2014-12-12	ARG1228	ARG
ARG034	INTA-EEARAF		EstaciÃ³n Experimental Agropecuaria Rafaela, Instituto Nacional de TecnologÃ­a Agropecuaria	Governmental					Casilla de Correo No. 22	Rafaela (Santa FÃ©)	2300	0492-20748/21018	0492-25006			null	null	null	2014-12-12	ARG1204	ARG
ARG086			Instituto FitogenÃ©tico 'Santa Catalina'	Governmental					Garibaldi 3400	Llavallo, Buenos Aires	1836	243-0233				null	null	null	2014-12-12	ARG086	ARG
ARG056	INTA		Centro de InvestigaciÃ³n en Ciencias Veterinarias	Governmental					C.C. 77	MorÃ³n - Buenos Aires						null	null	null	2014-12-12	ARG1308	ARG
ARG023	Prov Rio Negro - INTA		EstaciÃ³n Experimental Agropecuaria Valle Inferior - Prov. Rio Negro - INTA	Governmental					C.C. 353, Belgrano 536-40	Viedma, Prov. RÃ­o Negro	8500	(54-2920) 423474	(54-2920) 423474	deberasa@correo.inta.gov.ar		-40.8	-63	null	2014-12-12	ARG023	ARG
ARG046	FCEFN-UNC		Facultad de Ciencias Exactas, FÃ­sicas y Naturales, Universidad Nacional de Cordoba	Governmental					Avda. Velez Sarsfield 299	CÃ³rdoba	5000					null	null	null	2014-12-12	ARG1180	ARG
ARG002	IBONE		Instituto BotÃ¡nico del Nordeste, Universidad Nacional de Nordeste	Governmental	1	1			Sargento Cabral 2131, C.C. 209	Corrientes	3400	(54-3783)427309	(54-3783)427131	ibone@agr.unne.edu.ar		-27.47	-58.83	null	2014-12-12	ARG1133	ARG
ARG1180	FCEFN-UNC		Facultad de Ciencias Exactas, FÃ­sicas y Naturales, Universidad Nacional de Cordoba	Governmental					Avda. Velez Sarsfield 299	CÃ³rdoba	5000					null	null	null	2014-09-19	ARG1180	ARG
ARG013	INTA-EEALC		EstaciÃ³n Experimental Agropecuaria La Consulta, Instituto Nacional de TecnologÃ­a Agropecuaria	Governmental					Ex Ruta 40 -km 96, C.C No.8	La Consulta, Mendoza	5567	0622-70304	0622-70304	lablaconsulta@ciudad.com.ar		-32.43	-68.51	null	2014-12-12	ARG1213	ARG
ARG1317	CER INTA Leales		Campo Experimental Regional - INTA Leales	Governmental					Leales	Leales.TucumÃ¡n	4113	54 3863 493058				null	null	null	2014-09-19	ARG1317	ARG
ARG003	INTA-EEAMJ		EstaciÃ³n Experimental Agropecuaria Marcos JuÃ¡rez, Instituto Nacional de TecnologÃ­a Agropecuaria	Governmental				1	Ruta No 12, Casilla de Correo 21	Marcos JuÃ¡rez, CÃ³rdoba	2580	(54-3472)425001	(54-3472)427169	bformica@correo.inta.gov.ar		-32.41	-62.05	null	2014-12-12	ARG1210	ARG
ARG024	CFFCA		Catedra de Fruticultura, Facultad de Ciencias Agrarias, Universidad Nacional de Cuyo	Governmental					Casilla de Correos 7	Chacras De Coria - Mendoza	5505			carjona@fca.uncu.edu.ar	http://www.uncu.edu.ar/agrari/default.htm	-32.48	-68.51	null	2014-12-12	ARG024	ARG
ARG1124			EstaciÃ³n Forestal Villa Dolores, Instituto Nacional de TecnologÃ­a Agropecuaria	Governmental				1	Camino a San JosÃ© Km	Villa Dolores		54 3544 420154				null	null	null	2014-09-19	ARG1124	ARG
ARG118	IEH-UNS		Instituto de EdafologÃ­a e HidrologÃ­a, Universidad Nacional del Sur	Governmental					Av. Alem 925	BahÃ­a Blanca	8000					null	null	null	2014-12-12	ARG118	ARG
ARG014	INTA-EEABO		EstaciÃ³n Experimental Agropecuaria Bordenave, Instituto Nacional de TecnologÃ­a Agropecuaria	Governmental					Casilla de Correo No. 34	Bordenave, (Buenos Aires)	8187	0924-96015/96031	0924-96031	eborde@inta.gov.ar		-37.8	-63.05	null	2014-12-12	ARG1224	ARG
ARG025	INTA-EEAJU		EstaciÃ³n Experimental Agropecuaria JunÃ­n, Instituto Nacional de TecnologÃ­a Agropecuaria	Governmental					Casilla de Correos 78	Gral. San MartÃ­n, Mendoza	5570			ejunin@correo.inta.gov.ar		-32.53	-68.51	null	2014-12-12	ARG1214	ARG
ARG022	INTA-EEACAT		EstaciÃ³n Experimental Agropecuaria Catamarca, Instituto Nacional de TecnologÃ­a Agropecuaria	Governmental					Casilla No. 25	Catamarca	4700	54-03833-441323		ltomalino@correo.inta.gov.ar		-28.47	-65.78	null	2014-12-12	ARG1223	ARG
ARG076	FCA-UNC		Facultad de Ciencias Agropecuarias, Universidad Nacional de Cordoba	Governmental					C.C 509	CÃ³rdoba	5000	(54-351)433 4116	(54-351)433 4116	gverzino@agro.uncor.edu		-31.4	-64.18	null	2014-12-12	ARG1182	ARG
ARG005	INTA-EEAPER		EstaciÃ³n Experimental Agropecuaria Pergamino, Instituto Nacional de TecnologÃ­a Agropecuaria	Governmental	1				Casilla de Correo No. 31	Pergamino (Buenos Aires)	2700	(541477)22057-8	(541)111917	mferrer@pergamino.inta.gov.ar	http://www.inta.gov.ar	-33.89	-60.57	null	2014-12-12	ARG1205	ARG
ARG012	INTA		EstaciÃ³n Experimental Agropecuaria Alto Valle de Rio Negro, Instituto Nacional de TecnologÃ­a Agropecuaria	Governmental	1				Casilla de Correo 52	General Roca, RÃ­o Negro	8332	0941/25017/25027	0941-26521	pcalvo@correo.inta.gov.ar		-39.05	-67.53	null	2014-12-12	ARG1226	ARG
ARG009	INTA-EAABAL		EstaciÃ³n Experimental Agropecuaria Balcarce, Instituto Nacional de TecnologÃ­a Agropecuaria	Governmental	1				C.C. 276; Ruta Nacional 226 Km 79.5	Balcarce, Buenos Aires	7620	(54-2266) 439100	(54-2266) 439101	intaba@balcarce.inta.gov.ar	http://www.inta.gov.ar/crbsass/balcarce	-37.83	-58.25	null	2014-12-12	ARG1225	ARG
ARG041	SENASE		Servicio Nacional de Semillas, Departamento de EvaluaciÃ³n y Eficiencia	Governmental					Paseo ColÃ³n 922, 3er Piso-of. 304	Buenos Aires	1063					null	null	null	2014-12-12	ARG041	ARG
ARG084	FA-UNT		Catedra de Fitotecnia, Facultad de AgronomÃ­a, Universidad Nacional de TucumÃ¡n	Governmental					Avd.Roca 1900, Prov.de TucumÃ¡n	San Miguel de TucumÃ¡n	4000					null	null	null	2014-12-12	ARG084	ARG
ARG010	INTA		EstaciÃ³n Experimental Agropecuaria San Luis, Instituto Nacional de TecnologÃ­a Agropecuaria	Governmental					Casilla de Correo No. 17	Villa Mercedes (San Luis)	5730	0657-22616	0657-22616	esanluis@inta.gov.ar		-33.2	-66.23	null	2014-12-12		ARG
ARG004	INTA-EEASAL		EstaciÃ³n Experimental Agropecuaria Salta, Instituto Nacional de TecnologÃ­a Agropecuaria	Governmental					Casilla de Correo 228	Salta	4400	(54-387)490 2081	(54-3472)427169	agarcia@correo.inta.gov.ar		-24.78	-65.42	null	2014-12-12	ARG1202	ARG
ARG036	INTA-EEARC		EstaciÃ³n Experimental Agropecuaria Rama Caida, Instituto Nacional de TecnologÃ­a Agropecuaria	Governmental					C.C. 79	San Rafael (Mendoza)	5603					null	null	null	2014-12-12	ARG036	ARG
ARG122	CRICYT		Centro Regional de Investigaciones CientÃ­ficas y TecnolÃ³gicas	Governmental					Casilla de Correo 131	Mendoza	5500	(061)241794,240939				null	null	null	2014-12-12	ARG122	ARG
ARG042	INTA-EEALEAL		EstaciÃ³n Experimental AgrÃ­cola Leales	Governmental						Leales, TucumÃ¡n	4113					null	null	null	2014-12-12	ARG1317	ARG
ARG1408	INSEMI		Instituto de InvestigaciÃ³n y Desarrollo HortÃ­cola Semillero	Governmental	0	0	1	0	Coll 3671 (oeste). Rivadavia	San Juan	5407	+54 264 4381392		caromeglioli@yahoo.com.ar	http://producciÃ³n.sanjuan.gov.ar	-68.6084	-31.5196	null	2016-02-11		ARG
ARG1409			Ministerio de ProducciÃ³n y Desarrollo EconÃ³mico de la Provincia de San Juan	Governmental	0	0	0	0		San Juan								null	2016-02-11		ARG
ARG1411	BGAN		Banco de Germoplasma de Ãrboles Nativos	Governmental	0	0	1	0	Av. Belgrano 1494 â PabellÃ³n NÂº 8 C.A.P.E.	San Fernando del Valle de Catamarca	4700	0054-0383-4437982		biodiversidad.ambientecat@gmail.com	http://www.ambiente.catamarca.gov.ar	-65.7646	-28.4575	null	2016-02-25		ARG
ARG1412			SecretarÃ­a de Agregado de Valor	Governmental	0	0	0	0	Av. Paseo ColÃ³n 922. Piso 1. Oficina 106.	Buenos Aires	C1063ACW. CA							null	2017-09-13		ARG
ARM059	SC AB		Scientific Center of Agrobiotechnology	Governmental	1		1		# 1 Isi-Le Mulino Str.	Echmiadzin	1101	(+374231) 5 6970	(+374 231) 56970	sahakyan48@mail.ru				null	2015-02-19	ARM059	ARM
ARM034			Division of Nature Special Protected Areas	Governmental					# 1/3 P. Buzandi Str.	Yerevan	374010	(+374 10) 580699			www.mnp.am			null	2015-02-19	ARM034	ARM
ARM057	Ararat ASMC		Agricultural Support Marz Center of Ararat	Governmental					# 34 Shahumyan Str.	Ararat		(+0 238) 41193, 42897	(+0 238) 41193	argamk@rambler.ru		null	null	null	2014-09-19	ARM057	ARM
ARM022			Plant Recourses Management Division	Governmental					# 1/3 P. Buzandi Str.	Yerevan	374010	(+374 10) 580711	(+374 10) 527952	hasmikgrigan@yahoo.com	www.mnp.am			null	2015-02-19	ARM022	ARM
ARM021	ÕÕ Ô³ÕÔ¿		State Committee for Science	Governmental					# 3 Government Building, Republic Square	Yerevan						null	null	null	2014-09-19	ARM021	ARM
ARM019			Department of Environmental Protection	Governmental					# 3 Government Building, Republic Square	Yerevan	10	(+374 10) 583934		gabrielyan@mnp.am	www.mnp.am	null	null	null	2014-09-19	ARM019	ARM
ARM016			Seed Agency	Governmental					Armavir Marz	Merdzavan vil.		(+374 93) 909955				null	null	null	2014-09-19	ARM016	ARM
ARM018	MoNP		Ministry of Nature Protection	Governmental					# 3 Government Building, Republic Square	Yerevan	10	(+37410) 521099	(+37410) 585469	info@mnp.am	www.mnp.am	null	null	null	2014-09-19	ARM018	ARM
ARM052	Kotayk ASMC		Agricultural Support Marz Center of Kotayk	Governmental					# 1 Barekamutyan Str.	Abovyan		(+ 0 222) 21723, 255669	(+0 222) 21723	kotaykgamk@herunet.am		null	null	null	2014-09-19	ARM052	ARM
ARM009			Bioresoures Management Agency	Governmental	1				# 1/3 P. Buzandi Str.	Yerevan	374010	(+ 3741) 527952	(+374 10) 527952	ziroyan@xter.net		null	null	null	2014-12-12	ARM009	ARM
ARM007			Scientific Center of Soil, Agrochemisty and Melioration	Governmental	1				# 24 Isakov av.	Yerevan	375082	(+37410) 778890	(+374 10) 778890	naramanukyan@yahoo.com				null	2015-02-19	ARM007	ARM
ARM023	NAS		National Academy of Sciences of Armenia	Governmental					# 24, Marshall Baghramian Avenue	Yerevan	19	(+374 10) 527031	(+374 10) 569281	academy@sci.am	www.sci.am	null	null	null	2014-09-19	ARM023	ARM
ARM001			Ministry of Agriculture	Governmental					# 3 Government Building, Republic Square	Yerevan	10	(374 1) 528738	(+374 10) 523793	frdmoa@agrounit.am	www.minagro.am	null	null	null	2014-12-12	ARM001	ARM
ARM005			Institute of Botany	Governmental		1	1		Avan	Yerevan	63	(+37410) 621781		botaninst@sci.am		40.2117	44.5562	null	2015-07-14	ARM005	ARM
ARM014			Yerevan State University	Governmental					Charentc Str.	Yerevan						null	null	null	2014-09-19	ARM014	ARM
ARM012	SCAPGR		Scientific Center of Agrobiotechnology and Plant Genetic Resources	Governmental					Isi-Le-Mulino 1	Echmiadzin	378310	(+231) 59670				null	null	null	2014-12-12	ARM059	ARM
ARM058			Plant Genebank	Governmental	1		1		# 1 Isi-Le Mulino Str.	Echmiadzin	1101	(+374231) 5 6970	(+374 231) 56970	gmggmg65@mail.ru	(+37417) 27460			null	2015-02-19	ARM058	ARM
ARM038			Department of Crop Production & Vegetable-Growing	Governmental					# 74 Teryan Str.	Yerevan	375009	(+37410) 580065				null	null	null	2014-09-19	ARM038	ARM
ARM056			Laboratory of Plants Gene Pool	Governmental				1	74 Teryan st.	Yerevan	375009			pgr_lab@mail.ru		null	null	null	2014-09-19		ARM
ARM045	Tavush ASMC		Agricultural Support Marz Center of Tavush	Governmental					# 5 Melikbekyan Str.	Ijevan		(+ 0 263) 36137, 33967	(+ 0 263) 33148	sh,salome@rambler.ru		null	null	null	2014-09-19	ARM045	ARM
ARM035	LPGPB		Laboratory of Plants Gene Pool and Breeding	Governmental	0	0	0	1	# 74 Teryan Str.	Yerevan	375009			pgr_lab@mail.ru		40.1908	44.5254	null	2015-07-14	ARM035	ARM
ARM046	Syunik ASMC		Agricultural Support Marz Center of Syunik	Governmental					# 3 Mashtots Str.	Goris		(+0 284) 21035, 22435	(+0 284) 21035			null	null	null	2014-09-19	ARM046	ARM
ARM050	Lori ASMC		Agricultural Support Marz Center of Lori	Governmental					# 7 Shahumyan Str.	Spitak		(+0 255) 596, 23 762	(+0 255) 596	lgamk@armencell.am		null	null	null	2014-09-19	ARM050	ARM
ARM028			Horticulture Development Division	Governmental					# 3 Government Building, Republic Square	Yerevan	10	(+374 10) 523411	(+374 10) 523793		www.minagro.am	null	null	null	2014-09-19	ARM028	ARM
ARM006	SCA		Scientific Center of Agriculture	Governmental					# 1 Isi-Le Mulino Str.	Echmiadzin	1101	(+374231) 53454	(+374 231) 534 54					null	2017-07-05	ARM006	ARM
ARM053	Gegharquniq ASMC		Agricultural Support Marz Center of Gegharquniq	Governmental					# 2 Sayadyan Str.	Gavar		(+0 264) 21613, 22838	(+0 264) 22838	metaksik@rambler.ru				null	2015-02-19	ARM053	ARM
ARM013			Ministry of Science and Education	Governmental					Government Building - 3, Republic Sq.	Yerevan	10				www.edu.am	null	null	null	2014-09-19	ARM013	ARM
ARM030			Gyumri Breeding Station	Governmental					Shirak marz	Akhuryan vil.	3113	(+37491) 409058		chernamoriana@mail.ru, chernamoriana@rambler.ru		null	null	null	2014-09-19	ARM030	ARM
ARM032	Aragatsotn ASMC		Agricultural Support Marz Center of Aragatsotn	Governmental					# 4 Hanrapetutyan Str.	Ashtarak		(+0 232) 41193, 42897	(+0 232) 41193	aggamk@rambler.ru		null	null	null	2014-09-19	ARM032	ARM
ARM036			Department of Science, Education & Consultancy	Governmental					# 39-A Mamikonyantz Str.	Yerevan	375051	(+374 10) 297434			www.minagro.am	null	null	null	2017-07-05	ARM036	ARM
ARM054	Armavir ASMC		Agricultural Support Marz Center of Armavir	Governmental						Armavir		(+0 237) 62608	(+0 237) 62608	armavir-gamk@inbox.ru		null	null	null	2014-09-19	ARM054	ARM
ARM044	Vayots Dzor ASMC		Agricultural Support Marz Center of Vayots Dzor	Governmental					# 5 Shahumyan Str.	Eghegnadzor		(+0 281) 24633, 22692	(+0 281) 20102	vajotzdzor_asc@yahoo.com		null	null	null	2014-09-19	ARM044	ARM
ARM025			Land Management Development Division	Governmental					# 3 Government Building, Republic Square	Yerevan	10	(+374 10) 523411	(+374 10) 523793		www.minagro.am	null	null	null	2014-09-19	ARM025	ARM
ARM026			Inter-ministerial Commission on PGRFA	Governmental												null	null	null	2014-09-19	ARM026	ARM
ARM047			Horticulture and Plant Protection Department	Governmental					# 74 Teryan Str.	Yerevan	375009	(+37410) 581103	(+374 10) 581597		www.armagrar-uni.am			null	2015-02-19	ARM047	ARM
ARM008	SC VIC		Scientific Center of Vegetables and Industrial Crops	Governmental				1	Darakert	Ararat Marz		(+3740236) 61293, (+3740236) 61291		scvic49@mail.ru		40.1	44.4	null	2015-07-15	ARM008	ARM
ARM048			Department of Viticulture, Fruit-Growing and Plant Protection	Governmental					# 74 Teryan st.	Yerevan	375009	(+37410) 581103				null	null	null	2014-09-19	ARM047	ARM
ARM024			Department of Crop Production, Plant Protection and Forestry	Governmental					# 3 Government Building, Republic Square	Yerevan	10	(+374 10) 523411	(+374 10) 523793		www.minagro.am	null	null	null	2014-09-19	ARM024	ARM
ARM040			Biodiversity and Water Resources Conservation Division	Governmental					# 3 Government Building, Republic Square	Yerevan	10	(+37410) 585326		tatyana_danielyan@yahoo.com	www.mnp.am	null	null	null	2014-09-19	ARM040	ARM
ARM002			Armenian Agricultural Academy, Laboratory of Plant Genetic Resources	Governmental					74 Teryan st.	Yerevan	375009	(3741) 563840		pgrlab@netsys.am		null	null	null	2014-12-12	ARM035	ARM
ARM049	Shirak ASMC		Agricultural Support Marz Center of Shirak	Governmental					Akhuryan Rural Administration	Akhuryan		(+0 312) 41814, 42189	(+0 312) 21641	shasc@rambler.ru, manag@rambler.ru		null	null	null	2014-09-19	ARM049	ARM
ARM037	ANAU		Armenian National Agrarian University	Governmental					# 74 Teryan Str.	Yerevan	375009	(+37410) 581597	(+374 10) 581597	daniel_petrosyan@yaohoo.com	www.armagrar-uni.am			null	2015-02-19	ARM037	ARM
ARM039			Dendroparks Management Division	Governmental					# 1/3 P. Buzandi Str.	Yerevan	374010	(+374 10) 580699	(+374 10) 527952	sirush_murad@mail.ru	www.mnp.am			null	2015-02-19	ARM039	ARM
ARM051	AAA		Armenian Agricultural Academy	Governmental					74 Teryan st.	Yerevan	375009					null	null	null	2014-09-19	ARM037	ARM
ARM003	SCVFGWM		Scientific Center of Viticulture, Fruit-Growing and Wine-Making	Governmental					Armavir Marz	Merdzavan vil.	378312	(+374931) 84294		melyan58@mail.ru		40.3	44.5	null	2015-02-19	ARM003	ARM
ARM004	ASRC		Agricultural Support Republican Center	Governmental					# 39-A Mamikonyantz Str.	Yerevan	375051	(+374 10) 232102	(+374 10) 232441	asrc_agroscience@yahoo.com	http://arm.agrowebcac.org/asrc/index.php	null	null	null	2014-12-12	ARM004	ARM
ARM060	IMC for PGRFA conservationa and use		Inter-Ministerial Council for conservation of genetic diversity of PGRFA	Governmental						Yerevan								null	2015-02-19	ARM060	ARM
ARM063	APIU		'Agricultural Project Implementation Unit' state agency	Governmental	0	0	0	0	Komitas 54/b	Yerevan	14	+374 (10) 29 73 01	+374 (10) 29 73 08	info@arspiu.com	http://www.arspiu.com/			null	2017-06-23		ARM
ARM064			Experimental station for industrial crops	Governmental	0	0	0	0										null	2015-02-28		ARM
ASM001			Department of Agriculture	Governmental					P O Box 930, Pago Pago			684-699-1497				null	null	null	2014-12-12	ASM001	ASM
ATG010			Green Castle Propagation Station, Department of Agriculture, Ministry of Agriculture, Fisheries & Land	Governmental												null	null	null	2014-12-12	ATG010	ATG
ATG008			Cades Bay Pineapple Station, Department of Agriculture, Ministry of Agriculture, Fisheries & Land	Governmental												null	null	null	2014-12-12	ATG008	ATG
ATG009			Christian Valley Tree Crop Station, Department of Agriculture, Ministry of Agriculture, Fisheries & Land	Governmental												null	null	null	2014-12-12	ATG009	ATG
ATG003			Ministry of Agriculture, Land and Fisheries	Governmental					Nevis & Temple Streets Box 1282	St. John's, Antigua		(1-809) 4621213	(1-809) 4626104/4962			null	null	null	2014-12-12	ATG003	ATG
ATG007			Crop Research Unit, Central Cotton Station and Agricultural Experiment Station, Department of Agriculture, Ministry of Agriculture, Fisheries and Land	Governmental					Friar's Hill	St. John's, Antigua		(268)4621213	(268)4626104/4962	diragr@candw.ag		17.01	-61	null	2014-12-12	ATG007	ATG
AUS046	AAC		Australian Agricultural Council Commonwealth Department of Primary Industries	Governmental						Canberra ACT 2601						null	null	null	2014-12-12	AUS046	AUS
AUS024			Loxton Research Centre Department of Agriculture	Governmental					P.O. Box 411	Loxton, South Australia 5333		(085)847315	(085)846354			-34.38	140.38	null	2014-12-12	AUS024	AUS
AUS023	GBHRSQ		Granite Belt Horticultural Research Station	Governmental					P.O. Box 10	Applethorpe, Queensland 4378		(076)811255				-24.5	145	null	2014-12-12	AUS023	AUS
AUS022	QDPI		Queensland Department of Primary Industries	Governmental					P.O.Box 5083, Sunshine C. M.Centre	Nambour, Queensland 4560				sanewsg@dpi.qld.gov.au		-26.4	152.52	null	2014-12-12	AUS022	AUS
AUS020	HNT		Herbarium of the Northern Territory	Governmental		1			P.O. Box 2134	Alice Springs, NT 5750						-23.42	133.52	null	2014-12-12	AUS020	AUS
AUS021	LRC		Lenswood Research Centre, Department of Agriculture	Governmental						Lenswood, South Australia 5240		3898302			http://www.sardi.sa.gov.au/hort/hort.htm	-30	135	null	2014-12-12	AUS021	AUS
AUS019			Research School of Pacific and Asian Studies	Governmental					P.O. Box 4	Canberra, ACT 2600		(062)495111		director.rspas@anu.edu.au	http://rspas.anu.edu.au	-35.18	149.08	null	2014-12-12	AUS019	AUS
AUS165	AGG		Australian Grains Genebank, Department of Economic Development Jobs Transport and Resources	Governmental	0	0	0	0	Private Bag 260	Horsham, Victoria	3401					-36.7228	142.175	null	2017-03-03	AUS165	AUS
AUS015	SYDNRS		Plant Breeding Institute, University of Sydney	Governmental					PO Box 180	Castle Hill, New South Wales 2154						null	null	null	2014-12-12	AUS015	AUS
AUS014	WADA		Western Australia Department of Agriculture	Governmental						Baron-Hay Court,South Perth WA6151		(09)3683333	(09)4742840	enquiries@agric.wa.gov.au	http://www.agric.wa.gov.au/default.asp	null	null	null	2014-12-12	AUS002	AUS
AUS163			Mallee Research Station	Governmental						Walpeap						null	null	null	2014-12-12	AUS163	AUS
AUS018	VICDA		Agriculture and Animal Production State Research Farm	Governmental						Werribee, Victoria 3030						null	null	null	2014-12-12	AUS018	AUS
AUS017	NSWA		New South Wales Agriculture	Governmental					Locked Bag 21	Orange NSW 2800						null	null	null	2014-12-12	AUS017	AUS
AUS038			Horticultural Research and Advisory Station, Department of Agriculture	Governmental	1				P.O. Box 581	Gosford, New South Wales 2250		(043)283177	(043)280310	vong.nguyen@agric.nsw.gov.au		-33.25	151.17	null	2014-12-12	AUS038	AUS
AUS051			Department of Agriculture Tasmania	Governmental												null	null	null	2014-12-12	AUS051	AUS
AUS065			Charleville Pastoral Laboratories	Governmental					P.O. Box 282	Charleville, Queensland 4470						null	null	null	2014-12-12	AUS065	AUS
AUS063			Walkamin Research Station	Governmental						Walkamin, Queensland 4872						null	null	null	2014-12-12		AUS
AUS034	CSIRO		CSIRO Division of Horticultural Research	Governmental					Private Mail Bag	Merbein, Victoria 3505		(050)356201	(050)256823			-34.11	142.05	null	2014-12-12	AUS034	AUS
AUS033	THE MANAGER		Tropical Fruit Research Station, Department of Agriculture	Governmental	1				P.O. Box 72	Alstonville, New South Wales 2477		(6166)280604	(6166)285209			-28.49	153.25	null	2014-12-12	AUS033	AUS
AUS032			National White Clover Improvement Programme, Agricultural Research and Advisory Station	Governmental	1				Private Mail Bag,	Glen Innes, New South Wales 2370		(067)321633	(067)323726			-29.42	151.45	null	2014-12-12	AUS032	AUS
AUS031	DAUNQUE		Department of Agriculture, University of Queensland	Governmental						St. Lucia, Queensland 4067		(07)377111				null	null	null	2014-12-12	AUS031	AUS
AUS030	BCRIRED		Biological and Chemical Research Institute	Governmental						Rydalmere, Sydney, NSW 2116						-33.52	151.13	null	2014-12-12	AUS030	AUS
AUS028	RHRSPP		Redlands Horticultural Research Station, Plant Pathology Branch	Governmental						Redlands, Queensland 4165						-25.5	145	null	2014-12-12	AUS028	AUS
AUS029			Agriculture Research Station	Governmental					P.O. Box 143	Bathurst, New South Wales 2795		(063)311988	(063)321458			-35.04	149.12	null	2014-12-12	AUS029	AUS
AUS027	NRLTAS		New Town Research Laboratories	Governmental					St. Johns Avenue, New Town	Hobart, Tasmania 7008		(002)284851	(002)285123	pilibrary@dpiwe.tas.gov.au		-42.54	147.17	null	2014-12-12	AUS027	AUS
AUS053	CSIRO		Commonwealth Scientific and Industrial Research Organisation	Governmental						Canberra, ACT		(062)484211	(07)3713946			null	null	null	2014-12-12	AUS053	AUS
AUS052	ATFGRC		CSIRO Australian Tropical Forages Genetic Resources Centre	Governmental					Carmody Road 306	St Lucia, QLD 4067		(07)3770209	(07)3713946			null	null	null	2014-12-12		AUS
AUS049			Department of Agriculture and Rural Affairs, Victoria	Governmental						Victoria						null	null	null	2014-12-12	AUS049	AUS
AUS048	ATCFC		Australian Tropical Crops & Forages Genetic Resources Centre	Governmental	1				Locked Bag 1	Biloela, Queensland	4715	+61 7 4992 9130	+61 7 4992 3468	sally.dillon@dpi.qld.gov.au	http://www.dpi.qld.gov.au/auspgris	-24.21	150.3	null	2014-12-12	AUS048	AUS
AUS025			Agricultural Research and Veterinary Centre	Governmental					P.O. Box 53	Orange, NSW 2800		(063)636700	(063)636799			-33.19	149.1	null	2014-12-12	AUS025	AUS
AUS037	ARASDA		Agricultural Research and Advisory Station, Department of Agriculture	Governmental	1				P.O. Box 62	Dareton, New South Wales 2717		(050)274401				-35	145	null	2014-12-12	AUS037	AUS
AUS026	PRISW		Institute of Plant Sciences	Governmental					Swan Street	Burnley, Victoria 3121		(03)8101511	(03)8195653			-37.5	145	null	2014-12-12	AUS026	AUS
AUS040			Beerwah Research Station	Governmental						Beerwah, Queensland						null	null	null	2014-12-12	AUS040	AUS
AUS064			Hermitage Research Station	Governmental					P.O. Box 231	Warwick, Queensland 4370		(076)612944				null	null	null	2014-12-12	AUS064	AUS
AUS036	NTDPIF		Northern Territory Department of Primary Industry and Fisheries	Governmental	1				P.O. Box 79	Berrimah NT 0828		(089)892284	(089)890249			-12.23	130.44	null	2014-12-12	AUS036	AUS
AUS010	CASPBI		Plant Breeding Institute	Governmental					P.O. Box 180	Castle Hill, New South Wales 2154						null	null	null	2014-12-12	AUS010	AUS
AUS060			Central Library, University of Queensland Serial Section	Governmental						St. Lucia Campus, Queensland 4072		07-365-6626,1111	07-365-6888			null	null	null	2014-12-12	AUS060	AUS
AUS077			Brian Pastures Research Station	Governmental						Gayndah, Queensland 4625						null	null	null	2014-12-12	AUS077	AUS
AUS161			Wagga Wagga Agricultural Institute	Governmental					Private Mail Bag	Wagga Wagga, NSW	2650				http://www.dpi.nsw.gov.au/research/centres/wagga	null	null	null	2014-12-12	AUS161	AUS
AUS041			Potato Research Station	Governmental					Private Bag	Healsville, Victoria 3777		(059)629218	(059)629418			null	null	null	2014-12-12	AUS041	AUS
AUS071			Department of Agricultural Science, University of Tasmania	Governmental					P.O. Box 252C	Hobart, Tasmania 7001		(002)202101				null	null	null	2014-12-12	AUS071	AUS
AUS081			Department of Agriculture	Governmental					Jarrah Road	South Perth, WA 6151		3670111				-31.58	115.49	null	2014-12-12	AUS081	AUS
AUS162			Temora Agricultural Research and Advisory Station	Governmental						Temora, NSW					http://www.temora.nsw.gov.au/council/9032/11977.html	null	null	null	2014-12-12	AUS162	AUS
AUS044	DPIO		Redlands Horticultural Research Station	Governmental						Ormiston, Queensland 4163						null	null	null	2014-12-12	AUS044	AUS
AUS137	WADA		Australian Trifolium Genetic Resource Centre, Western Australian Department of Agriculture	Governmental	1				2 Baron-Hay Court, POB S 1400, GPO Perth 6001	South Perth, Western Australia	WA 6151	+61 8 9368 3517	+61 8 9474 2840	rsnowball@agric.wa.gov.au	http://www.agric.wa.gov.au/progserv/plants/pasture/improvement/	-31.98	115.87	null	2014-12-12	AUS137	AUS
AUS140			Gascoyne Research Station Department of Agriculture	Governmental	1				P.O. Box 522	Carnarvon, WA 6701		(619)3802415	(619)3881340			-24.51	113.45	null	2014-12-12	AUS140	AUS
AUS148			Faculty of Science and Technology, Griffith University	Governmental						Nathan, Brisbane QLD 4111		61-7-3875-7346	61-7-3875-7656	s.ashmore@sct.gu.edu.au		null	null	null	2014-12-12	AUS148	AUS
AUS035	QDPI		Queensland Department of Primary Industries, Maroochy Research Station	Governmental	1				P.O. Box 5083, SCMC	Nambour, Queensland,	4560	+61 7 54449639	+61 7 54412235	sharon.hamill@dpi.qld.gov.au	http://www.dpi.qld.gov.au	-26.45	152.52	null	2017-06-23	AUS035	AUS
AUS088	Ayr DPI		Mango Collection, Ayr, Department of Primary Industries	Governmental					P.O. Box 1054	Mareeba, Queensland	4880	+61 7 4048 4644	+61 7 4092 3593	ian.bally@dpi.qld.gov.au		-16.99	145.42	null	2014-12-12	AUS088	AUS
AUS043	DPISJ		South Johnstone Research Station Queensland Department Primary Industries	Governmental	1				P.O. Box 20	South Johnston, Queensland 4859		(6170)642400	(6170)642648			-25	145	null	2014-12-12	AUS043	AUS
AUS144	GRDC		Grains Research and Development Corporation	Governmental					PO Box E6, Kingston, Australian Capital Territory	Canberra	2604	+61 2 6272 5525	+61 2 6271 6430	r.gilmour@grdc.com.au	http://www.grdc.com.au	null	null	null	2017-06-23	AUS144	AUS
AUS145	CLIMA		Centre for Legumes in the Mediterranean Agriculture, University of Western Australia	Governmental						Nedlands, WA 6009		(9)-3801871	(9)-3801140	mewing@cyllene.uwa.edu.au	http://www.clima.uwa.edu.au/	null	null	null	2014-12-12	AUS145	AUS
AUS039	ATFCC		Australian Temperate Field Crops Collection	Governmental	1				Private Bag 260	Horsham Victoria	3401	+61 3 5362 2151	+61 3 5362 2187			-36.45	142.14	null	2014-12-12	AUS165	AUS
AUS069			Mount Pleasant Laboratories, Department of Primary Industries and Fisheries	Governmental					P.O. Box 46	Kings Meadows, Tasmania 7249		(003)365444	(003)444961			null	null	null	2014-12-12	AUS069	AUS
AUS066			Agricultural Research and Advisory Station	Governmental						Grafton, New South Wales 2460		(066)420441				null	null	null	2014-12-12		AUS
AUS068			Northfield Research Laboratories and Research Centre	Governmental					G.P.O. Box 1671	Adelaide, South Australia 5001		(08)2668333	(08)261468			null	null	null	2014-12-12	AUS068	AUS
AUS073	QDPI		Agricultural Research Laboratories, Plant Pathology Branch, Queensland Department of Primary Industries	Governmental					Meiers Road	Indooroopilly, Queensland 4068		2240414				null	null	null	2014-12-12		AUS
AUS002	WADA		Western Australian Department of Agriculture	Governmental			1		Baron-Hay Court	South Perth, Western Australia	6151	61893683333	61893678057	enquiries@agric.wa.gov.au	http://www.agric.wa.gov.au/index.htm	-31.53	115.49	null	2014-12-12	AUS002	AUS
AUS005	VIDA		Victorian Institute for Dryland Agriculture	Governmental					Private Bag 260	Horsham, Victoria 3401		(053)62211	(053)822063			null	null	null	2014-12-12	AUS005	AUS
AUS054	CSIRO		Indigenous Crop Relatives Collection, Centre for Biodiversity Research, CSIRO Plant Industry	Governmental					PO Box 1600	Canberra ACT 2601		+61 2 6246 5081	+61 2 6246 5255	tony.brown@csiro.au		null	null	null	2014-12-12	AUS054	AUS
AUS055			Bureau of Sugar Experiment Stations	Governmental						Queensland						null	null	null	2014-12-12	AUS055	AUS
AUS067	PVIH		Pastoral and Veterinary Institute	Governmental					Private Bag 105	Hamilton, Victoria 3300		(055)730900	(055)711523			null	null	null	2014-12-12	AUS067	AUS
AUS062			University of Adelaide	Governmental						Adelaide, South Australia 5000		(08)2285333				null	null	null	2014-12-12	AUS062	AUS
AUS045	CSIRO		CSIRO Townsville Division of Tropical Crops and Pastures	Governmental					Private Mail Bag, PO Aitkenvale	Townsville, Queensland 4814		(077)719511	(077)719575			null	null	null	2014-12-12	AUS045	AUS
AUS001	CSIRO		CSIRO Division of Plant Industry, Institute of Plant Production and Processing	Governmental	1				G.P.O. Box 1600	Canberra ACT 2601		(6162)465206	(6162)465000	enquiries@csiro.au	http://www.pi.csiro.au	-35.13	149.08	null	2014-12-12	AUS001	AUS
AUS004	QDPI		Queensland Department of Primary Industries	Governmental					P.O. Box 46	Brisbane, Queensland 4001		2240414/46120		callweb@dpi.qld.gov.au	http://www.dpi.qld.gov.au/home/default.html	-27.3	153	null	2014-12-12		AUS
AUS047	WADA		National Temperate Legume Collection, Western Australian Department of Agriculture	Governmental						Baron-Hay Court,South PerthWA 6151		(09)3683596	(09)3681205			null	null	null	2014-12-12	AUS137	AUS
AUS061			University of Sydney	Governmental						Sydney, New South Wales 2006		(02)6922222				null	null	null	2014-12-12	AUS061	AUS
AUS057			Horticultural Research Station, Department of Primary Industries	Governmental					P.O. Box 538	Bowen, Queensland 4470		(61-77)852255	(61-77)852427			-20	148.1	null	2014-12-12		AUS
AUS006	AMGRC		Australian Medicago Genetic Resources Centre, South Australian Research and Development Institute	Governmental	1				SARDI, PRC GPO Box 397	Adelaide, SA	5001	61 8 83039400	61 8 83039309	pirsa.sardi@saugov.sa.gov.au	http://www.sardi.sa.gov.au	-34.58	138.38	null	2014-12-12	AUS006	AUS
AUS003	TAMAWC		Australian Winter Cereals Collection, Agricultural Research Centre	Governmental	1				RMB 944, Calala Lane	Tamworth	NSW 2340	+61 2 6763 1150	+61 2 6763 1154			-31.07	150.57	null	2014-12-12	AUS003	AUS
AUS056			Meringa Sugar Experiment Station	Governmental					P.O. Box 122,	Gordonvale, Qld. 4865		(070)561255	(070)562405			null	null	null	2014-12-12	AUS056	AUS
AUS059	ANU		Australian National University	Governmental					G.P.O. Box 4	Canberra, ACT 2601		(062)495111	(062)490734			null	null	null	2014-12-12	AUS059	AUS
AUS042	KHRSO		Kamerunga Horticultural Research Station	Governmental						Redlynch, QLD 4873						null	null	null	2014-12-12	AUS042	AUS
AUS008	CSIRO		Division of Tropical Crops and Pastures, CSIRO	Governmental					Cunningham Lab., 306 Carmody Road	St.Lucia,Brisbane, Queensland 4067		(07)3770349	(07)3713946	mike.foale@tag.csiro.au		-27.35	153	null	2014-12-12		AUS
AUS075			Australian Sugar Cane Centre	Governmental					P.O. Box 86	Indooroopilly, Queensland 4068		(07)3716100				null	null	null	2014-12-12	AUS075	AUS
AUS070			Stonyrise Research Centre	Governmental						Devenport, Tasmania 7210						null	null	null	2014-12-12	AUS070	AUS
AUS166	SARDI		South Australian Research and Development Institute	Governmental	0	0	0	0	Hartley Grove	Urrbrae	SA 5064				www.sardi.sa.gov.au/			null	2015-03-19		AUS
AUS167	APG		Australian Pastures Genebank	Governmental	1	0	0	0	SARDI Waite Institute	Adelaide, South Australia	5001	+61 8 8303 9408	+61 8 8303 9607	steve.hughes@sa.gov.au	http://www.pir.sa.gov.au/research/australian_pastures_genebank	-34.97	138.63	null	2015-03-20		AUS
AUS168	DAWR		Australian Government Department of Agriculture and Water Resources	Governmental	0	0	0	0	18 Marcus Clarke Street	Canberra ACT 2601	GPO Box 858				http://www.agriculture.gov.au/			null	2017-06-22		AUS
AUS171			Western Australia Department of Primary Industries and Regional Development	Governmental	0	0	0	0										null	2017-12-01		AUS
AUT002	BABL		AGES Linz - Austrian Agency for Health and Food Safety / Fruit Tree	Governmental					Wieningerstrasse 8	Linz	A-4020	+43 (0) 50555 - 41200	+43 (0) 50555 - 41119	genetische.ressourcen@ages.at	http://www.ages.at	48.26	14.28	null	2014-12-12	AUT002	AUT
AUT040	IFA		Department for Agrobiotechnology - IFA-Tulln, University of Natural Resources and Life Sciences	Governmental					Konrad Lorenzstrasse 20	Tulln	A-3430	+43 2272 66280-100	+43 2272 66280-77		http://www.ifa-tulln.ac.at/	null	null	null	2014-12-12	AUT040	AUT
AUT031	BOKU		University of Natural Resources and Applied Life Sciences	Governmental					Gregor Mendel-Str. 33	Vienna	A-1180	(+43-1) 47654-0	(+43-1) 4789115		http://www.boku.ac.at	null	null	null	2014-12-12	AUT031	AUT
AUT047	HBLFAG		Horticultural College and Research Institute Schoenbrunn	Governmental					Gruenbergstrasse 24	Wien	A-1131	+43 1 813 5950-331	+43 1 81305950-336	w.palme@gartenbau.at	http://www.gartenbau.at	48.22	16.33	null	2014-12-12	AUT047	AUT
AUT060	GUMP		Agricultural and Education Center Raumberg-Gumpenstein	Governmental	1				Raumberg 38	Irdning	A-8952	+43 3682 22451-345	+43 3682 22451-210	bernhard.krautzer@raumberg-gumpenstein.at	http://www.raumberg-gumpenstein.at	47.48	14.08	null	2014-12-12	AUT060	AUT
AUT005	RINN		Genebank Tyrol / Tyrolean Government	Governmental	1				Valiergasse 1	Innsbruck, Tirol	A-6020	+43 512 508-3970	+43 512 508-3975	landw.schulwesen@tirol.gv.at	http://www.tirol.gv.at/landwirtschaft-forstwirtschaft/agrar/boden-und-pflanzen/saatgut-und-alte-sorten/	47.15	11.23	null	2014-12-12	AUT005	AUT
AUT068	SBG		Organismic Biology and Botanical Garden - University of Salzburg	Governmental		1		1	Hellbrunnerstrasse 34	Salzburg	A-5020	(+43 662) 8044-5600		ulla.gschwendt@sbg.ac.at	http://www.uni-salzburg.at/index.php?id=40251&L=0x.php%3Fid%3D24499	47.76	13.05	null	2017-06-23	AUT068	AUT
AUT007	WIEIPP		Department of Crop Sciences, University of Natural Resources and Life Sciences	Governmental					Konrad Lorenz-Str. 24	Tulln	A-3430	(+43-1) 47654-3300	(+43-1) 47654-3342	office@boku.ac.at	http://plantbreeding.boku.ac.at/	48.22	15.17	null	2014-12-12	AUT007	AUT
AUT025	WIES		Office of the Styrian Regional Government, Department for Plant Health and Special Crops	Governmental	1				Gaisseregg 5	Wies	A-8551	+43 3465 2423-13	+43 3465 2423-30	spezialkulturen-wies@stmk.gv.at	http://www.spezialkulturen.at/offiziell	46.73	15.3	null	2014-12-12	AUT025	AUT
AUT054	WARTH		Agricultural College Warth	Governmental					Kirchauerstrasse 37	Warth	A-2831	+43 2629 2222-26		bildungszentrum@lfs-warth.ac.at	http://www.lfs-warth.ac.at	null	null	null	2014-12-12	AUT054	AUT
AUT067	FLORIAN		Agricultural College St. Florian	Governmental					Fernbach 37	St. Florian	A-4490	+43 7224 8917	+43 7224 5410	sekretariat@hlbla-florian.at	http://www.hlbla-florian.at	48.13	14.13	null	2014-12-12	AUT067	AUT
AUT066			Institute of Botany and Botanical Garden, Karl-Franzens-University Graz	Governmental		1			Holteigasse 6	Graz	A-8010	+43 316 380-5646	+43 316 380-9883	botanik.sekr@uni-graz.at	http://www.kfunigraz.ac.at/botwww/home.htm	null	null	null	2014-12-12	AUT066	AUT
AUT026	BMLFUW		Federal Ministry of Agriculture, Forestry, Environment and Water Management	Governmental					Stubenring 1	Vienna	A-1012	(+43-1)71100-2812	(+43-1)71100-2959		http://www.lebensministerium.at/	null	null	null	2014-12-12	AUT026	AUT
AUT039	GENTECH		Gentechnik & Wir, Institute of theoret. Chemistry and mol. Structurebiology	Governmental					Rennweg 95 B	Vienna	A-1030	(+43 1)4277 53035	(+43 1)4277 53099	gentech@bch.univie.ac.at		null	null	null	2014-12-12	AUT039	AUT
AUT062			Amt der Salzburger Landesregierung - Regional Government of Salzburg	Governmental					POBox 527	Salzburg	A-5010	+ 43 662 8042 5503	+ 43 662 8042 5505		http://www.salzburg.gv.at	46.61	14.3	null	2014-12-12	AUT062	AUT
AUT034	BFLAOE		Austrian Agency for Health and Food Safety / Agroecology	Governmental					Spargeldfeldstrasse 191	Vienna	A-1220	+43 50 555-0			http://www.ages.at	48.22	16.33	null	2014-12-12	AUT034	AUT
AUT044	FORST		Federal Forestry Research Institute	Governmental	1					Vienna, Mariabrunn	A-1140	(43-1)9791041-206	(43-1)9796384			48.22	16.33	null	2014-12-12	AUT044	AUT
AUT030	OEKF		Amt der Oberoesterreichischen Landesregierung - Regional Government of Upper Austria	Governmental					Bahnhofplatz 1	Linz	A-4021	+43 (0) 7720 - 11874	+43 (0) 7720 - 211899	n.post@ooe.gv.at	http://www-land-oberoesterreich.gv.at	null	null	null	2014-12-12	AUT030	AUT
AUT020	AUTWU		Institute of Botany and Botanical Garden, University of Vienna	Governmental		1			Rennweg 14	Vienna	A-1030	(+43-1) 4277-54101	(+43-1) 4277-9541	botanik@univie.ac.at	http://www.botanik.univie.ac.at	null	null	null	2014-12-12	AUT020	AUT
AUT051	EISEN		Agricultural College Eisenstadt	Governmental					Neusiedlerstrasse 6	Eisenstadt	A-7000	+43 2682 63644-0	+43 2682 63644-44	eisenstadt@weinbauschule.at		null	null	null	2014-12-12	AUT051	AUT
AUT003	WHB		Institute of Botany, University of Natural Resources and Applied Life Sciences	Governmental					Gregor Mendel-Str. 33	Vienna	A-1180	(+43-1) 47654-3150	(+43-1) 47654-3180		http://www.boku.ac.at/botanik	null	null	null	2014-12-12	AUT003	AUT
AUT048	LKK		Center for Fruit- and Viticulture, Carinthia	Governmental					Schulstrasse 6	St. Andrae/Lavanttal	A-9433	+43-4358 2296	+43-4358 3631	obstbau@lk-kaernten.at	http://www.owz-kaernten.at	null	null	null	2014-12-12	AUT048	AUT
AUT027	PHARMVIE		Institute of Pharmacology and Toxicology, University of Vienna	Governmental					Althanstrasse 14	Vienna	A-1090	(+43-1) 31336 8597	(+43-1) 31336 749			48.22	16.33	null	2014-12-12	AUT027	AUT
AUT011	BFLPB		Austrian Agency for Health and Food Safety / Plant Production	Governmental					Spargelfeldstrasse 191	Vienna	A-1220	+43 50 555-0				48.22	16.33	null	2014-12-12	AUT011	AUT
AUT065			Botanical Garden of Carinthia - Center of Botany	Governmental		1			Prof Dr. Kahler Platz 1	Klagenfurt	A-9020	+43 463 536 30579	+43 463 536 30579			46.61	14.3	null	2017-06-23	AUT065	AUT
AUT049	GUESS		Agricultural College Guessing	Governmental					Stremtalstrasse 19	Guessing	A-7540	+43 3322 42288-0	+43-3322 42288-35			null	null	null	2014-12-12	AUT049	AUT
AUT001	BVAL		AGES Linz - Austrian Agency for Health and Food Safety / Seed Collection	Governmental	1				Wieningerstrasse 8	Linz	A-4020	+43 (0) 50555 - 41231	+43 (0) 50555 - 41119	genetische.ressourcen@ages.at	http://www.genbank.at/	48.26	14.28	null	2014-12-12	AUT001	AUT
AUT023	GRAZ		Office of the Styrian Regional Government, Trial Station for Horticulture and Viticulture Haidegg	Governmental					Ragnitzstrasse 193	Graz	A-8047	+43 316 877 6610	43 316 877 6606			47.05	15.22	null	2014-12-12	AUT023	AUT
AUT006	IOGWIEN		Division of Viticulture and Pomology, University of Natural Resources and Life Sciences	Governmental					Konrad Lorenz Strasse 33	Tulln	A-3430	-51012	-51061	obstwein@boku.ac.at	http://www.dnw.boku.ac.at/wob.html?&L=1	48.22	15.17	null	2014-12-12	AUT006	AUT
AUT024	KLOST		Education and Research Centre for Viticulture and Pomology	Governmental	1				Wienerstrasse 74	Klosterneuburg	A-3400	+43 2243 37910-200	+43 2243 26705	direktion@weinobst.at	http://bundesamt.weinobstklosterneuburg.at	48.19	16.2	null	2014-12-12	AUT024	AUT
AZE036			Shaki Base	Governmental				1	Shaki	Shaki						null	null	null	2014-09-19		AZE
AZE075			Karabakh Scientific-Research Station	Governmental				1	Terter							null	null	null	2017-07-05	AZE075	AZE
AZE067			Agstafa RS	Governmental					Agstafa	Agstafa						null	null	null	2014-09-19		AZE
AZE019	ENRM		Ministry of Ecology and Natural Resources of AR	Governmental						Baku		(+994 12) 598 39 54	(+994 12) 492 59 07	biomuxteliflik@eco.gov.az, xmote@eco.gov.az	http://www.eco.gov.az.	null	null	null	2014-12-12	AZE019	AZE
AZE022	ME		Ministry of Education of AR	Governmental					49, Heydar Aliyev ave.	Baku		(99412) 496 35 55		office@edu.gov.az	www.min.edu.az	null	null	null	2014-12-12	AZE022	AZE
AZE076			Saray Experimental Lot	Governmental				1	Apsheron, vill. Saray	Baku						null	null	null	2017-07-05	AZE076	AZE
AZE097			Oil, Medicinal and Untraditional Plants Laboratory	Governmental				1	155 Azadlig Ave.	Baku	AZ 1106	(99412) 449 91 29	(99412) 4499 221	z.akparov@cac-biodiversity.org, akparov@yahoo.com		null	null	null	2017-07-05	AZE087	AZE
AZE065	LRES		Lankaran RES	Governmental				1	Lankaran, Darguba village	Lenkoran	AZ4200	(994. 171) 5-31-57				null	null	null	2014-12-12	AZE065	AZE
AZE052			Aghdash Base	Governmental				1		Aghdash						null	null	null	2017-07-05	AZE052	AZE
AZE094	DFPPP		Department of Fundamental Problems of Production Processes	Governmental						Baku	AZ1073	(+994 12) 438 11 64	(+994 12) 497 50 45	aliyev-j@azeronline.com	http://www.science.az/az/botany/botany_10.htm	null	null	null	2014-12-12	AZE094	AZE
AZE116			Laboratory of Seed Quality - Initial Seedling	Governmental				1	Pirshagi Village, sovkhoz No 2	Baku	AZ1098	(+994 12) 974931, 5516132	(+994 12) 4974931			null	null	null	2014-09-19	AZE116	AZE
AZE087			Technical, Forage and Medicinal Plants Laboratory	Governmental				1	Azadlig ave. 155	Baku	AZ1106	(99412) 562 91 71	(99412) 449 92 21	asadovsh@yahoo.com		null	null	null	2014-12-12	AZE087	AZE
AZE115			Department of Plant Breeding	Governmental				1	Pirshagi Village, sovkhoz No 2	Baku	AZ1098	(+994 12) 974931, 5516131	(+994 12) 4974931			null	null	null	2014-09-19	AZE115	AZE
AZE114			Department of Plant Physiology and Biotechnology	Governmental				1	Pirshagi Village, sovkhoz No 2	Baku	AZ1098	(+994 12) 974931, 5516130	(+994 12) 4974931			null	null	null	2014-09-19	AZE114	AZE
AZE049			Vegetable and water-melon crops laboratory	Governmental				1	Azadlig ave.155	Baku	AZ1106	(99412) 449 91 29	(99412) 449 92 21	akparov@yahoo.com		null	null	null	2014-12-12	AZE049	AZE
AZE042			Jalilabad RES	Governmental				1	Jalilabad, S.Vurgun str. 29	Jalilabad	AZ3930	(+994 50) 3220298				null	null	null	2014-12-12	AZE042	AZE
AZE044			Terter Regional Experimental Station	Governmental				1	Terter, vil. Zolgoren	Terter	AZ4351	(+994 50) 3490806				null	null	null	2014-12-12	AZE044	AZE
AZE091			Absheron Experimental Farm	Governmental					Absheron dis., Ashaghi Guzdek s.		AZ0111					null	null	null	2014-12-12	AZE091	AZE
AZE053			Apsheron Experimental Station	Governmental				1	Pirshagi set., Sovkhoz N2		AZ1098	(+994 12) 974931, 5516130	(+994 12) 4974931			null	null	null	2014-12-12	AZE053	AZE
AZE014	ASAU		Azerbaijan State Agrarian University	Governmental				1	262, Ataturk ave.	Ganja	AZ 2000	(+994 22) 56 57 33	(+994 22) 56 24 08	info@adau.edu.az	www.adau.edu.az	null	null	null	2014-12-12	AZE014	AZE
AZE082			Seed-Growing Laboratory	Governmental	1		1		155 Azadlig Ave.	Baku	AZ1106	(99412) 449 91 29	(99412) 4499 221	akparov@yahoo.com		null	null	null	2014-12-12	AZE082	AZE
AZE088			Zagatala RES	Governmental				1	Zagatala, AzadlÄ±g str. 3	Zagatala						null	null	null	2014-12-12	AZE092	AZE
AZE100	NBI		Nakhichevan Bioresources Institute	Governmental		1		1	Babek 10	Nakhchivan	AZ7000	(+994 136) 45 05 01	(+994 136) 44 65 80	tariyel_talibov@mail.ru		null	null	null	2014-12-12	AZE100	AZE
AZE020			Ministry of Ecology and Natural Resources of Nakhichevan Autonomous Republic	Governmental												null	null	null	2014-12-12	AZE020	AZE
AZE077			Cytogenetics Department	Governmental					155 Azadlig Ave.	Baku	AZ1106	(99412) 449 91 29	(99412) 4499 221	akparov@yahoo.com		null	null	null	2014-12-12	AZE077	AZE
AZE103			Perennial Plants Department	Governmental	1	1			Azadlig ave.155	Baku	AZ1106	(99412) 562 91 71	(99412) 449 92 21	m_musayev4@yahoo.com		null	null	null	2014-09-19	AZE103	AZE
AZE048	NN PGR		National Network on Plant Genetic Resources	Governmental								(+994 12) 4499129	(+994 12) 4499221	afig.mammadli@gmail.com		null	null	null	2014-12-12	AZE048	AZE
AZE102	AGRI GD		Genebank Department	Governmental	1		1	1	Azadlig ave.155	Baku	AZ1106	(99412) 562 91 71	(99412) 449 92 21	akparov@yahoo.com		null	null	null	2014-09-19	AZE102	AZE
AZE041			Sheki Basic Station	Governmental				1	Sheki, Oguz str. 5	Sheki	AZ4510	(+994 50) 6113418				null	null	null	2014-12-12	AZE041	AZE
AZE092			Zagatala Regional Experimental Station	Governmental				1	Zagatala, AzadlÄ±g str. 3	Zagatala		(+994 50) 3582986				null	null	null	2014-12-12	AZE092	AZE
AZE003	RICH		Research Institute of Crop Husbandry	Governmental			1	1	Pirshagi Village Sovkhoz No 2	Baku	AZ1098	(994-12)974931	(994 12) 4974931	musayev@artel.net.az		40.531	49.8772	null	2015-07-15	AZE003	AZE
AZE023			Ministry of Education	Governmental												null	null	null	2014-09-19	AZE022	AZE
AZE086			Sheki Basic Station	Governmental				1	Sheki	Sheki		(+994 50) 3327408				null	null	null	2014-09-19	AZE086	AZE
AZE104			Subtropical Crops and Grapevine Laboratory	Governmental	1	1			155 Azadlig Ave.	Baku	AZ1106	(99412) 562 91 71	(99412) 449 92 21	m_musayev@yahoo.com		null	null	null	2014-09-19	AZE104	AZE
AZE069	GABA		Ganja Agrobusiness Assosiation	Governmental					19, Ganja street	Ganja						null	null	null	2017-07-05	AZE069	AZE
AZE030			Forestry Institute	Governmental		1				Baku						null	null	null	2014-09-19	AZE030	AZE
AZE047			International Relations, Information and Coordination Department	Governmental					155 Azadlig Ave.	Baku	AZ1106	(99412) 449 91 29	(99412) 4499 221	akparov@yahoo.com		null	null	null	2014-12-12	AZE047	AZE
AZE046			Bioecological Laboratory	Governmental					155 Azadlig Ave.	Baku	AZ1106	(99412) 449 91 29	(99412) 4499 221	akparov@yahoo.com		null	null	null	2017-07-05	AZE046	AZE
AZE045			Biochemical Laboratory	Governmental					155 Azadlig Ave.	Baku	AZ1106	(99412) 449 91 29	(99412) 4499 221	akparov@yahoo.com		null	null	null	2014-12-12	AZE045	AZE
AZE031			Lankaran Regional Science Center	Governmental						Lankaran						null	null	null	2014-12-12	AZE031	AZE
AZE084	SCTPBP		State Commission of Testing and Protection of Selection Achievement	Governmental						Baku						null	null	null	2014-12-12	AZE084	AZE
AZE080			Technology Laboratory	Governmental					155 Azadlig Ave.	Baku	AZ1106	(99412) 449 91 29	(99412) 4499 221	akparov@yahoo.com		null	null	null	2014-12-12	AZE080	AZE
AZE007			Viticulture and Wine-making Research Institute	Governmental				1	Mehdiabad settlement	Baku	AZ0100	(994 12) 435331	4955906			40.39	49.85	null	2015-07-15	AZE007	AZE
AZE006			Research Institute of Forage, Meadows and Pastures	Governmental				1	Ashaghy Guzdek v.	Baku	AZ0111	(+994 12) 4439628; 4439771	(+994 12) 4439628	azforages@box.az		null	null	null	2014-12-12	AZE006	AZE
AZE120			Department of Agriculture and Diversification	Governmental				1	Pirshagi Village, sovkhoz No 2	Baku	AZ1098	(+994 12) 974931, 5516136	(+994 12) 4974931			null	null	null	2014-09-19	AZE120	AZE
AZE038			Physiology Laboratory	Governmental					Azadlig Ave.	Baku	AZ1106	(99412) 449 91 29	(99412) 4499 221	akparov@yahoo.com		null	null	null	2014-12-12	AZE038	AZE
AZE051			Guba Regional Science Center	Governmental				1		Guba						null	null	null	2014-09-19	AZE051	AZE
AZE039			Gadabay BP	Governmental					Gadabay, v. Slavyanka							null	null	null	2014-09-19		AZE
AZE043			Plant Protecting Laboratory	Governmental					155 Azadlig Ave.	Baku	AZ1106	(99412) 449 91 29	(99412) 4499 221	akparov@yahoo.com		null	null	null	2014-12-12	AZE043	AZE
AZE110			Plant Genetic Resources Evaluation Department	Governmental					155 Azadlig Ave.	Baku	AZ1106	(99412) 562 91 71	(99412) 449 92 21			null	null	null	2014-09-19	AZE110	AZE
AZE106			Ganja Experimental Station of Viticulture and Winemaking	Governmental		1			23, Abbas Sahat str.	Ganja		(994 44) 2221026	AZE2018	mehman-700@rambler.ru		null	null	null	2014-09-19	AZE106	AZE
AZE098			State Univeristy of Nakhichivan Autonomous Republic	Governmental												null	null	null	2017-07-05	AZE098	AZE
AZE109			Physiology department	Governmental				1	Pirshagi Village Sovkhoz No 2	Baku	AZ1098			ahmedovagri@rambler.ru		null	null	null	2014-09-19	AZE109	AZE
AZE040	AES		Apsheron ES	Governmental				1	Pirshagi settlement, Sovkhoz N2	Baku	Az 1098	(994 12) 551 61 14	(994 12) 497 21 36	azetti@bakinter.net		null	null	null	2014-12-12	AZE040	AZE
AZE078			Sheki Scientific-Research Station	Governmental						Sheki						null	null	null	2017-07-05	AZE078	AZE
AZE015	GRI		Genetic Resources Institute	Governmental	1		1	1	155 Azadlig ave.	Baku	AZ1106	(99412)499129	(99412)499220	akparov@yahoo.com		40.4122	49.8353	null	2015-07-15	AZE015	AZE
AZE119			Laboratory of Control of Diseases and Pests	Governmental				1	Pirshagi Village, sovkhoz No 2	Baku	AZ1098	(+994 12) 974931, 5516135	(+994 12) 4974931			null	null	null	2014-09-19	AZE119	AZE
AZE118			Soil and Plant Research Laboratory	Governmental				1	Pirshagi Village, sovkhoz No 2	Baku	AZ1098	(+994 12) 974931, 5516134	(+994 12) 4974931			null	null	null	2014-09-19	AZE118	AZE
AZE008	CGRI		Cotton Growing Research Institute	Governmental				1	Institute settlement, Samukh district	Canja	AZ2002	(+994 22) 595479		azhas@rambler.ru		null	null	null	2014-12-12	AZE008	AZE
AZE074			Kurdamir RES	Governmental					Kurdamir, v. Garis Ayriband							null	null	null	2014-09-19	AZE073	AZE
AZE029			Fruit Crops Laboratory	Governmental	1			1	155 Azadlig Ave.	Baku	AZ1106	(99412) 449 91 29	(99412) 4499 221	akparov@yahoo.com		null	null	null	2014-12-12	AZE029	AZE
AZE005	VGRÄ°		Vegetable Growing Research Institute	Governmental				1	Pirshagi Village	Baku	AZ1098	(994 12) 4516114	(994 12) 4972136	azetti@bakinter.net		null	null	null	2017-07-05	AZE005	AZE
AZE081			Tovus Base	Governmental				1		Tovus						null	null	null	2017-07-05	AZE081	AZE
AZE050			Grain Cereals and Leguminous Plants Laboratory	Governmental				1	Azadlig ave.155	Baku	AZ1106	(99412) 449 91 29	(99412) 449 92 21	akparov@yahoo.com		null	null	null	2017-07-05	AZE050	AZE
AZE066	KRES		Kusarchay RES	Governmental				1	Khachmaz, Kusarchay settlement	Khachmaz	Az 2721	(+994 169) 50725				null	null	null	2014-12-12	AZE066	AZE
AZE021			Agrarian Science Center	Governmental					Micro-district 8, block 3097	Baku	AZ1124	(+994 12) 5632184	(+994 12) 5632184	agri_science.c@box.az		null	null	null	2014-12-12	AZE021	AZE
AZE034			Ganja Regional Science Center	Governmental						Ganja		Genbank ÅÃ¶bÉsi	10611_N-52-1			null	null	null	2014-12-12	AZE034	AZE
AZE117			Quality Laboratory (Biochemistry and Technology)	Governmental				1	Pirshagi Village, sovkhoz No 2	Baku	AZ1098	(+994 12) 974931, 5516133	(+994 12) 4974931			null	null	null	2014-09-19	AZE117	AZE
AZE054	NC GRB		National Council on Genetic Resources of Biodiversity	Governmental												null	null	null	2014-09-19	AZE054	AZE
AZE025			Government of Nakhchevan AR	Governmental						Nakhchivan						null	null	null	2014-09-19	AZE025	AZE
AZE064	TRES		Tovuz RES	Governmental					Tovuz, Ashirallar village	Tovuz	AZ6000	(+994 231) 5-30-20				null	null	null	2014-09-19	AZE064	AZE
AZE079			Sheki Regional Science Center	Governmental				1		Sheki						null	null	null	2014-12-12	AZE079	AZE
AZE018	MC		Ministry Cabinet of AR	Governmental					Lermontov st. 68	Baku	ÐZ1066			nk@cabmin.gov.az	www.cabmin.gov.az	null	null	null	2014-09-19	AZE018	AZE
AZE073			Kyurdamir Experimental Farm	Governmental				1	Kurdamir, Garis Ayriband	Kurdamir						null	null	null	2014-09-19	AZE073	AZE
AZE016			Institute of Zoology of Azerbaijan National Academy of Sciences	Governmental					A. Abbasov str., 1128, 504	Baku, Azerbaijan	AZ 1073	+994 12 39 73 71	+994 12 39 73 53	zoology@dcacs.ab.az	http://www.ab.az/en/zoology/index.htm	null	null	null	2014-12-12		AZE
AZE009	HSCRI		Horticulture and Subtropical Crops Research Institute	Governmental			1	1	Zardabi settlement	Guba	373171	(994169) 46065, 53717	(994 50) 319 43 70			41.36	48.51	null	2015-07-15	AZE009	AZE
AZE017	CBG		Central Botanical Garden	Governmental		1			40, Patamdart str.	Baku	AZ1073	994 12 438 11 72	994 12 438 11 72	cbg@lan.ab.az; vahid.botany@bakililar.az	www.aznabatat.com	null	null	null	2014-12-12	AZE017	AZE
AZE027	ANAS		Azerbaijan National Academy of Sciences	Governmental					F.Aghayev str., 9	Baku	AZ1141	(994 12) 5103281	(994 12) 5103059	info@science.az, sector-web@iit.ab.az, secretary@iit.ab.az	www.science.az	null	null	null	2014-09-19	AZE027	AZE
AZE099	BSU		Baku State University	Governmental					Z. Khalilov street, 23	Baku	370145,	(99 412) 39-08-58, (99 412) 38-64-58	(99 412) 98-33-76		http://www.bsu.az	null	null	null	2014-09-19	AZE099	AZE
AZE011			Genetic Resources Institute, Azerbaijan National Academy of Sciences	Governmental					Azadliq ave. 155 Baku city, Azerbaijan	Baku, Azerbaijan	AZ 1106	(+99412) 499129	(+99412) 499220	akparov@yahoo.com		null	null	null	2017-06-23	AZE013	AZE
AZE002			Ministry of Agriculture of Azerbaijan Republic	Governmental					Sh. Gurbanov street, 4	370079 Baku		7-8922-945355	7-8922-945390			null	null	null	2014-12-12	AZE002	AZE
AZE004	IB		Institute of Botany	Governmental					Badamdar Shosse, 40	Baku	AZ1073	(994 12) 439 32 30	(994 12) 439 33 80	botanica@baku.ab.az	http://www.science.az/az/botany/index.htm	40.3564	49.8131	null	2015-07-15	AZE004	AZE
AZE095	ASPU		'ARAZ' Science-Production Unit	Governmental	0	0	0	1		Nakhchivan		(+995 50) 424 90 67, (+995 99) 45 27 03						null	2016-02-16	AZE095	AZE
AZE085			Gadabay Basic Station	Governmental				1	Gedebay dis., Slavyanka v.	Gedebey						null	null	null	2014-09-19	AZE085	AZE
AZE001			State Committee for Science and Technology	Governmental					S. Vurgun Street, 24	Baku		708922-94-20-69				null	null	null	2014-12-12	AZE021	AZE
AZE062			Aghstafa Experimental Farm	Governmental				1	Aghstafa	Aghstafa						null	null	null	2014-09-19	AZE062	AZE
AZE056			Nakhichevan Autonomous Republic Section of ANAS	Governmental					Heydar Aliyev ave. 76	Nakhchivan		+994 99 446580				null	null	null	2017-07-05	AZE056	AZE
AZE037			Genetic Resources Monitoring & Genome Protection Laboratory	Governmental					155 Azadlig Ave.	Baku	AZ1106	(99412) 449 91 29	(99412) 4499 221	akparov@yahoo.com		null	null	null	2014-12-12	AZE037	AZE
AZE026	SCGRB		State Commission on Genetic Resources of Biodiversity	Governmental												null	null	null	2014-09-19	AZE026	AZE
AZE063	SHBASE		Shamkir Base	Governmental				1	Shamkir, Chanlibel village	Shamkir	AZ2141					null	null	null	2014-09-19	AZE063	AZE
AZE083			Zuvand Base	Governmental				1	vill. Zuvand	Lerik						null	null	null	2014-09-19	AZE083	AZE
AZE058			Ministry of Agriculture of Nakhichevan Autonomous Republic	Governmental	0	0	0	0		Nakhichevan								null	2016-02-16	AZE058	AZE
AZE090			Gobustan RES	Governmental				1	Qobustan	Gobustan		(+994 50) 3475037				null	null	null	2014-12-12	AZE090	AZE
AZE028			Section of Biological Science	Governmental					Ä°stiglaliyyat st.	Baku						null	null	null	2014-09-19	AZE028	AZE
AZE013	RSBI		Research Silkworm Breeding Institute	Governmental			1	1	Khetai ave. 45	Ganja	AZ2002	(+994 22) 557657				null	null	null	2014-12-12	AZE013	AZE
AZE101			Zakataly experiment station	Governmental					str. Komsomol'skaya, 7	Zakataly						null	null	null	2014-12-12	AZE101	AZE
AZE124	STC		National Scientific-Technical Committee on PGR	Governmental	0	0	0	0			AZ1106	(+99412) 4499221	(+99412) 4499221	akparov@yahoo.com				null	2015-10-12		AZE
BDI005			FacultÃ© des Sciences, UniversitÃ© du Burundi	Governmental												null	null	null	2014-12-12	BDI005	BDI
BDI008	ISABU		Station Imbo, ISABU	Governmental					BP 795	Bujumbura						null	null	null	2014-12-12	BDI008	BDI
BDI006			FacultÃ© d'Agriculture, UniversitÃ© du Burundi	Governmental												null	null	null	2014-12-12	BDI006	BDI
BDI003	ISABU		Institut des Sciences Agronomiques du Burundi	Governmental					BP 795	Bujumbura		(257) 22 22 33 49	(257-22) 3288			null	null	null	2014-12-12	BDI003	BDI
BDI015			Department of Plant Protection, Ministry of Agriculture and Livestock	Governmental					PO Box 114	Gitega		257 22402036		dpvbdi@yahoo.fr		null	null	null	2014-12-12	BDI015	BDI
BDI001	ISABU		Station Mosso, Institut des Sciences Agronomiques du Burundi	Governmental					BP 795	Bujumbura						null	null	null	2014-12-12	BDI001	BDI
BDI004			UniversitÃ© du Burundi	Governmental					P O Box 2700	Bujumbura		257- 22- 5556				null	null	null	2014-12-12	BDI004	BDI
BDI016	MAE		MinistÃ¨re de l'Agriculture et de l'Elevage	Governmental	0	0	0	0	BP 114	Gitega								null	2015-09-18		BDI
BEL016	RUGCBB		Rijksuniver. Gent F. Land. Onderz. Leers v. Bosbedrij. en Bospolitiek	Governmental					Coupure Links 653	Ghent	B-9000	91236961	91232867			null	null	null	2014-12-12	BEL017	BEL
BEL076			Office of the Prime Minister	Governmental					Rue de la Loi 16	Brussels	B - 1000					null	null	null	2014-12-12	BEL076	BEL
BEL023	CRAWHB		CRA-W, Centre wallon de Recherches agronomiques, DÃ©partement des SystÃ¨mes Agricoles - SÃ©lection Pommes de Terre (Walloon Centre of Agricultural Research, Dept of Agricultural Systems - Potato)	Governmental			1		Rue du Serpont 100	Libramont	B - 6800	+32 61 23 10 10	+32 61 23 10 28		http://www.cra.wallonie.be	49.55	5.23	null	2014-12-12	BEL023	BEL
BEL033			Service de la Recherche Agronomique, Ministere de l'Agriculture	Governmental					Avenue du Boulevard 21, 6e etage	Bruxelles	B-1210	(32-2)2067302/7211	(32-2)2067553/35			null	null	null	2014-12-12		BEL
BEL012	CTBLIN		Center for Applied Biology	Governmental					Langstraat 130	Linter-Neerhespen	B-3350	(32-16)780001	(32-16)780107	info@deurne.net		50.51	5.02	null	2014-12-12	BEL012	BEL
BEL004	RVP		Government Plant Breeding Station	Governmental					Burg. Van Gansberghelaan 109	Merelbeke (Lemberge)	B-9820	(32-9)2521981	(32-9)2521150	dvp@clo.fgov.be		51	3.45	null	2014-12-12	BEL094	BEL
BEL094	ILVO		ILVO - Instituut voor Landbouw- en Visserijonderzoek (Institute for Agricultural and Fisheries Research)	Governmental	1				Caritasstraat 21	Melle	B - 9090	+32 9 272 29 00	+32 9 272 29 01		http://www.ilvo.vlaanderen.be	51	3.45	null	2014-12-12	BEL094	BEL
BEL105	DEPTLV		Departement Landbouw en Visserij, Vlaamse overheid (Department of Agriculture and Fisheries, Flemish Government)	Governmental					Koning Albert II-laan 35, bus 40	Brussels	B - 1030	+32 2 552 78 79	+32 2 552 78 71	cindy.boonen@lv.vlaanderen.be	http://www.vlaanderen.be/landbouw	null	null	null	2014-12-12	BEL105	BEL
BEL088			BiomÃ©trie, Gestion des donnÃ©es et AgromÃ©tÃ©orologie	Governmental					Chemin de Liroux, 9	Gembloux	5030	32-81) 62 65 74	(32-81) 62 65 59			null	null	null	2017-06-23		BEL
BEL014	BGM		Botanic Garden Meise	Governmental	1	1	0	0	Nieuwelaan 38	Meise	B - 1860	+32 2 260 09 20	+32 2 260 09 45		http://www.botanicgardenmeise.be	50.56	4.19	null	2016-10-19	BEL014	BEL
BEL017	UGPHYT		Department of Plant Production, Universiteit Gent (University of Ghent)	Governmental	1				Coupure links 653	Gent	B - 9000	+32 92 64 60 96	+32 92 64 62 24			51.02	3.42	null	2014-12-12	BEL017	BEL
BEL002	GxABT		Gembloux agro-biotech, UniversitÃ© de LiÃ¨ge, dÃ©partement des Sciences agronomiques, Phytotechnie tropicale et Horticulture	Governmental	1				Passage des DÃ©portÃ©s 2	Gembloux	B - 5030	+32 81 62 21 12	+32 81 62 01 10	gembloux@ulg.ac.be	http://www.gembloux.ulg.be/pc	50.5616	4.69631	null	2015-07-15	BEL002	BEL
BEL097	SAKSEN		Arboretum Hof ter Saksen	Governmental					Haasdonkbaan 101	Beveren	B - 9120	+32 37 75 28 51	+32 37 55 14 19	groendienst@beveren.be	http://www.plantcol.be	null	null	null	2014-12-12	BEL097	BEL
BEL107	SPW		Service public de Wallonie, Direction GÃ©nÃ©rale OpÃ©rationnelle Agriculture, Ressources naturelles et Environnement	Governmental					ChaussÃ©e de Louvain 14	Namur	5000	+32 81 64 96 01	+32 81 64 95 44			null	null	null	2014-12-12	BEL107	BEL
BEL081	AGCD		Administration GÃ©nÃ©rale de la CoopÃ©ration au DÃ©veloppement	Governmental					Place du Champ de Mars 5 - Bte 57	Brussels	B - 1050	+32 2 519 05 85				null	null	null	2014-12-12	BEL081	BEL
BEL022	GxABTPhTH		Gembloux agro-biotech, UniversitÃ© de LiÃ¨ge, dÃ©partement des Sciences agronomiques, Phytotechnie tropicale et Horticulture	Governmental					Passage des DÃ©portÃ©s 2	Gembloux	B - 5030	+32 81 62 25 51	+32 81 62 73 77		http://www.gembloux.ulg.ac.be/pc	null	null	null	2014-12-12	BEL022	BEL
BEL020	CRAWBIOTECH		CRA-W, Centre wallon de Recherches agronomiques, DÃ©partement de Biotechnologie (Walloon Centre of Agricultural Research, Dept of Biotechnology)	Governmental	1				Chaussee de Charleroi 234	Gembloux	B - 5030	+32 81 62 73 77			http://www.cra.wallonie.be	50.39	4.42	null	2014-12-12	BEL020	BEL
BEL001	CRAWAC		CRA-W, Centre wallon de Recherches agronomiques, DÃ©partement de la Lutte Biologique et Ressources PhytogÃ©nÃ©tiques - SÃ©lection cÃ©rÃ©aliÃ¨re	Governmental	1				Rue de Liroux 4	Gembloux	B - 5030	+32 81 62 03 34	+32 81 62 03 33		http://www.cra.wallonie.be	50.34	4.42	null	2014-12-12	BEL001	BEL
BEL011	DEMNA		DÃ©partement de l'Ã©tude du milieu naturel et agricole, Service Public de Wallonie	Governmental					Avenue MarÃ©chal Juin 23	Gembloux	B - 5030	+32 81 62 64 54	+32 81 61 57 27			null	null	null	2014-12-12	BEL011	BEL
BEL003	ULBIMB		Institute for Molecular Biology, Free University of Brussels	Governmental	1				Paardenstraat 65	Sint-Genesius-Rode	B - 1640	+ 32 2 359 02 52	+32 2 359 03 93	mjacobs@vub.ac.be		50.45	4.21	null	2014-12-12	BEL003	BEL
BEL019	CRAWFTGR		CRA-W, Centre wallon de Recherches agronomiques, DÃ©partement de la Lutte Biologique et Ressources PhytogÃ©nÃ©tiques - Ressources gÃ©nÃ©tique fruitiÃ¨re	Governmental					Rue de Liroux 4	Gembloux	B - 5030	+32 81 62 03 33	+32 81 62 03 49		http://www.cra.wallonie.be	50.34	4.46	null	2014-12-12	BEL019	BEL
BEN044	PAPA		Programme Analyse de la Politique Agricole	Governmental						Porto Novo						null	null	null	2014-09-19	BEN044	BEN
BEN070	DE		Direction de l'Elevage	Governmental						Cotonou						null	null	null	2014-09-19	BEN070	BEN
BEN068	D/PÃªche		Direction de la PÃªche	Governmental						Cotonou						null	null	null	2014-09-19	BEN068	BEN
BEN041	PDC		Programme Diversification des Cultures	Governmental				1		PobÃ¨						null	null	null	2014-09-19	BEN041	BEN
BEN029	UP		UniversitÃ© de Parakou	Governmental						Parakou						null	null	null	2014-09-19	BEN029	BEN
BEN024	URF		UnitÃ© de Recherche forestiÃ¨re	Governmental	1				BP 06-707	Cotonou		330692		inrabdg4@bow.intnet.bj		6.29	2.31	null	2014-12-12	BEN024	BEN
BEN003			MinistÃ¨re du DÃ©veloppement Rural	Governmental												null	null	null	2014-12-12	BEN031	BEN
BEN010	UNB		UniversitÃ© National du BÃ©nin	Governmental		1			Abomey-Calavi, BP 526	Abomey-Calavi		(229)21-360074/21-360070				null	null	null	2014-12-12	BEN030	BEN
BEN045	PAGP		Programme AmÃ©lioration GÃ©nÃ©tique et Phtyatrie	Governmental			1	1		Attogon	BP 03	(229) 21-37-11-50/21-37-12-50		crasud@yahoo.fr		null	null	null	2014-09-19	BEN045	BEN
BEN006	PRR-BOHICON		Programme de Recherche Rizicole de Bohicon	Governmental			1		BP 226	Bohicon		500041		inrabdg4@bow.intnet.bj		7.14	2.09	null	2014-12-12	BEN006	BEN
BEN033	CRAS		Centre de Recherches Agricoles Sud	Governmental			1	1	BP 03	Attogon	BP	(229) 37.11.50/37.12.50		crasud@yahoo.fr		null	null	null	2014-09-19	BEN033	BEN
BEN037	CRAC		Centre de Recherches Agricoles Centre	Governmental						SavÃ¨						null	null	null	2014-09-19	BEN037	BEN
BEN074	CeRPA Zou Collines		Centre RÃ©gional de Promotion Agricole du Zou Collines	Governmental												null	null	null	2014-09-19	BEN074	BEN
BEN002			Centre d'Action RÃ©gional pour le DÃ©veloppement Rural	Governmental												null	null	null	2014-12-12		BEN
BEN061	EPAC		Ecole Polytechnique d'Abomey Calavi	Governmental						Abomey Calavi						null	null	null	2014-09-19	BEN061	BEN
BEN009			MinistÃ¨re de l'Enseignement SupÃ©rieur	Governmental												null	null	null	2014-12-12	BEN028	BEN
BEN065	DRH		Direction des Ressources Humaines	Governmental					01BP 884	Cotonou	01BP	(229) 21.30.02.64				null	null	null	2014-09-19	BEN065	BEN
BEN062	DS		Direction Scientifique	Governmental					01BP 884	Cotonou	01BP	(229) 21.30.02.64				null	null	null	2014-09-19	BEN062	BEN
BEN063	DGE		Direction GÃ©nÃ©rale de l'Environnement	Governmental						Cotonou						null	null	null	2014-09-19	BEN063	BEN
BEN073	CNRPG		ComitÃ© National des Ressources phytogÃ©nÃ©tiques	Governmental					BP 03	Attogon						null	null	null	2014-09-19	BEN073	BEN
BEN066	DRF		Direction des Ressources FinanciÃ¨res	Governmental					01BP 884	Cotonou	01BP	(229) 21.30.02.64				null	null	null	2014-09-19	BEN066	BEN
BEN001	DRA-INRAB		Direction de la Recherche Agronomique, Institut National des Recherches Agricoles du BÃ©nin	Governmental					BP 884	Cotonou		(229)300264/301451	(229)300736	inrabdg4@bow.intnet.bj		6.24	2.31	null	2014-12-12	BEN025	BEN
BEN059	HNB		Herbier National du BÃ©nin	Governmental					BP 4521	Abomey Calavi	1	(229) 21-36-00-74		akoegnin@bj.refer.org		null	null	null	2014-09-19	BEN059	BEN
BEN005	SRCV-INA		Station de Recherche sur les Cultures VivriÃ¨res d'INA	Governmental	1				BP 03 N'Dali	Bembereke						8	2	null	2014-12-12	BEN005	BEN
BEN022	URCC		UnitÃ© de Recherche cafÃ© et cacao	Governmental	1				BP 03, Niaouli/Attogon	Allada				cra.niaouli@firstnet.bj		6.41	2.09	null	2014-12-12	BEN022	BEN
BEN085	CRACF		Centre de Recherches Agricoles Coton Fibre	Governmental						Cotonou/Parakou						null	null	null	2014-09-19	BEN085	BEN
BEN004	SRCV-NIAOULI		Station de Recherche sur les Cultures VivriÃ¨res de Niaouli	Governmental				1	Attogon/n, B.P. 3	Allada		371250		cra.niaouli@firstnet.bj		6.41	2.09	null	2014-12-12	BEN004	BEN
BEN028	MESFP		MinistÃ¨re de l'Enseignement SupÃ©rieur et de la Formation Professionnelle	Governmental					BP 526	Abomey Calavi	BP					null	null	null	2014-09-19	BEN028	BEN
BEN067	DPQC		Direction de la Promotion de la QualitÃ© et du Conditionnement des produits agricoles	Governmental						Cotonou				dpqc@intnet.bj		null	null	null	2014-09-19	BEN067	BEN
BEN052	MEPN		MinistÃ¨re de l'Environnement et de la Protection de la Nature	Governmental						Cotonou						null	null	null	2014-09-19	BEN052	BEN
BEN075	CeRPA Plateau OuÃ©mÃ©		Centre RÃ©gional de Promotion Agricole du Plateau OuÃ©mÃ©	Governmental						Porto Novo						null	null	null	2014-09-19	BEN075	BEN
BEN076	CeRPA Borgou Alibori		Centre RÃ©gional de Promotion Agricole du Borgou Alibori	Governmental						Parakou						null	null	null	2014-09-19	BEN076	BEN
BEN077	CeRPA Mono Couffo		Centre RÃ©gional de Promotion Agricole de Mono Couffo	Governmental						Lokossa						null	null	null	2014-09-19	BEN077	BEN
BEN078	CeRPA Alantique Litoral		Centre RÃ©gional de Promotion Agricole de l'Atlantique Littoral	Governmental						Abomey Calavi						null	null	null	2014-09-19	BEN078	BEN
BEN079	CeRPA Atacora Donga		Centre RÃ©gional de Promotion Agricole de l'Atacora Donga	Governmental						Natitingou						null	null	null	2014-09-19	BEN079	BEN
BEN023	URZV		UnitÃ© de Recherche zootechnique et vÃ©tÃ©rinaire	Governmental	1				BP 884	Cotonou				inrabdg4@bow.intnet.bj		6.24	2.35	null	2014-12-12	BEN023	BEN
BEN025	INRAB		Institut National des Recherches Agricoles du BÃ©nin	Governmental				1	01 BP 884	Cotonou		(229) 300723	(229) 300736	inrabdg4@bow.intnet.bj		null	null	null	2014-12-12	BEN025	BEN
BEN007	SRPH		Station de Recherche sur le palmier Ã huile	Governmental	1				BP 1	Pobe		250066		inrabdg4@bow.intnet.bj		7	2.56	null	2014-12-12	BEN007	BEN
BEN008	SRC		Station de Recherche sur le cocotier	Governmental	1					SÃ¨mÃ¨ Podji				inrabdg4@bow.intnet.bj		8.05	2	null	2014-12-12	BEN008	BEN
BEN011	FSA		FacultÃ© des Sciences Agronomiques, UniversitÃ© Nationale, Cotonou	Governmental					BP 526	Cotonou						null	null	null	2014-12-12	BEN011	BEN
BEN012	CIRAD		Centre de CoopÃ©ration Internationale en Recherche Agronomique pour le DÃ©veloppement	Governmental					BP 715	Cotonou						null	null	null	2014-12-12	BEN012	BEN
BEN082	INRAB		Institut National des Recherches Agricoles du BÃ©nin	Governmental					01 BP 884	Cotonou	01 BP	(229) 30.02.64		inrabdg4@bow.intnet.bj ou dginrab@yahoo.fr		null	null	null	2014-09-19	BEN025	BEN
BEN071	DAGRI		Direction de l'Agriculture	Governmental					BP 58	Porto Novo	BP	(229) 20.21.32.96				null	null	null	2014-09-19	BEN071	BEN
BEN034	PRS		Programme RÃ©gional Sod	Governmental					BP 03	Attogon		(229) 21-37-11-50/21-37-12-50		crasud@yaoo.fr		null	null	null	2017-07-05	BEN034	BEN
BEN031	MAEP		MinistÃ¨re de l'Agriculture, de l'ElÃ©vage et de la PÃªche	Governmental						Cotonou						null	null	null	2014-09-19	BEN031	BEN
BEN043	PTAA		Programme de Technologie Agricole et Alimentaire	Governmental						Porto Novo						null	null	null	2014-09-19	BEN043	BEN
BEN060	FSA		FacultÃ© des Sciences Agronomiques	Governmental						Abomey Calavi						null	null	null	2014-09-19	BEN060	BEN
BFA023			MinistÃ¨re de l'Environnement et du Tourisme	Governmental						Ouagadougou						null	null	null	2014-12-12	BFA023	BFA
BFA017	INERA		Centre de Recherches Agricoles de Saria	Governmental						Saria						12.05	-2	null	2014-12-12	BFA017	BFA
BFA007	UO		UniversitÃ© de Ouagadougou	Governmental					03 BP 7021	Ouagadougou 03		307064				null	null	null	2014-12-12	BFA007	BFA
BFA020			ComitÃ© National pour le MAB	Governmental					BP 7046	Ouagadougou						null	null	null	2014-12-12	BFA020	BFA
BFA002	ISP		Institut SupÃ©rieur Polytechnique	Governmental												null	null	null	2014-12-12	BFA002	BFA
BFA015	CRA		Centre de Recherches Agricoles de Farako-Ba	Governmental			1		BP 910	Bobo-Dioulasso						11.11	-4.17	null	2014-12-12	BFA015	BFA
BFA062			CoopÃ©ration FranÃ§aise	Governmental												null	null	null	2014-09-19	BFA062	BFA
BFA048	ISN		Institut des Sciences de la Nature	Governmental												null	null	null	2014-12-12	BFA048	BFA
BFA026			Station de Gampella	Governmental						Gampella						null	null	null	2014-12-12	BFA026	BFA
BFA081	UFR/SVT		UnitÃ© de Formation et de Recherche en Sciences de la Vie et de la Terre	Governmental	1	1	1	1		0uagadougou	03 BP 848	22650307064 / 65				null	null	null	2014-09-19	BFA081	BFA
BFA055	CNRST/INERA		Coordination en MatiÃ¨re de Ressources PhytogÃ©nÃ©tiques	Governmental					03 BP 7192	Ouagadougou 03		319202-08/336517	340271/319206			null	null	null	2014-12-12	BFA055	BFA
BFA057	INERA		Institut National de l'Environnement et de Recherches Agricoles	Governmental					01 BP 8645	Ouagadougou	1					null	null	null	2014-12-12	BFA057	BFA
BFA006	INERA		Institut d'Etudes et de Recherches Agricoles	Governmental						Kamboinse						null	null	null	2014-12-12	BFA006	BFA
BFA073	MECV		MinistÃ¨re de l' Environnement et du Cadre de Vie	Governmental						Ouagadougou						null	null	null	2014-09-19	BFA073	BFA
BFA025	IDR		Institut du DÃ©veloppement Rural	Governmental					B.P. 7021	Ouagadougou						null	null	null	2014-12-12	BFA025	BFA
BFA012	CNRST		Centre National de la Recherche Scientifique et Technologique	Governmental					BP 7192-7047	Ouagadougou		(226)332394/332395	(226)315003			null	null	null	2014-12-12	BFA012	BFA
BFA010			Centre d'ExpÃ©rimentation du Riz et des Cultures IrriguÃ©es	Governmental												null	null	null	2014-12-12	BFA010	BFA
BFA037			Direction des Parcs Nationaux, des RÃ©serves de Faune et des Chasses	Governmental												null	null	null	2014-12-12	BFA037	BFA
BFA063	DDI		Direction du DÃ©veloppement de l' Irrigation	Governmental					BP 7053	Ouagadougou	3	50 37 58 36	50-37-58-39	ccppiv @fasonet.bf		null	null	null	2014-09-19	BFA063	BFA
BFA016	CRA		Centre de Recherches Agricoles de Kantchari	Governmental						Kantchari						null	null	null	2014-12-12	BFA016	BFA
BFA064	DGPV		Direction GÃ©nÃ©rale des Productions VÃ©gÃ©tales	Governmental					01 BP 1764	Ouagadougou 01		(226)324654/36508	(226)336508			null	null	null	2014-09-19	BFA064	BFA
BFA045	CNSF		Centre National de Semences ForestiÃ¨res	Governmental	1				01 BP 2682	Ouagadougou 01		(226)356111	(226)356110	cnsf@fasonet.bf		12.2	-1.45	null	2014-12-12	BFA045	BFA
BFA051	CRTO		Centre RÃ©gional de TÃ©lÃ©detection de Ouagadougou	Governmental					B.P. 1762	Ouagadougou						null	null	null	2014-12-12	BFA051	BFA
BFA011	MESRES		MinistÃ¨re des Enseignements Secondaires SupÃ©rieurs et de la Recherche Scientifique	Governmental					B.P. 1495	Ouagadougou						null	null	null	2014-12-12	BFA011	BFA
BFA056			Direction des Productions VÃ©gÃ©tales du MinistÃ¨re de l'Agriculture	Governmental					01 BP 1764	Ouagadougou 01		(226)324654/36508	(226)336508			null	null	null	2014-12-12	BFA056	BFA
BFA013	INERA		Institut d'Etudes et de Recherches Agricoles	Governmental					B.P. 7192	Ouagadougou		340269/340270				null	null	null	2014-12-12	BFA013	BFA
BFA021	MASA		MinistÃ¨re de l'Agriculture et de la SÃ©curitÃ© Alimentaire	Governmental	0	0	0	0	BP 7005 Avenue Pascal ZagrÃ© - Secteur 15	Ouagadougou	3							null	2015-09-18	BFA021	BFA
BFA024			Direction de l'AmÃ©nagement Forestier et du Reboisement	Governmental					BP 7044	Ouagadougou						null	null	null	2014-12-12	BFA024	BFA
BFA079	UEMOA		Union Economique et MonÃ©taire Ouest Africain	Governmental					BP 634	Ouagadougou						null	null	null	2014-09-19	BFA079	BFA
BFA042	GRAAP		Groupe de Recherche d'Appui Ã L'Auto Promotion Paysanne	Governmental					BP 785	Bobo Dioulasso						null	null	null	2014-12-12	BFA042	BFA
BFA029	CILSS		ComitÃ© Permanent Inter-Etats de la Lutte Contre la Secheresse dans le Sahel	Governmental					Sahel. Secret. Executif, BP 7049	Ouagadougou 03		306757/306758/306759				null	null	null	2014-12-12	BFA029	BFA
BFA003	IBRAZ		Institut BurkinabÃ© de Recherche Agronomique et Zootechnique	Governmental					BP 7192	Ouagadougou						12.2	-1.4	null	2014-12-12	BFA003	BFA
BFA014	CRAF		Centre de Recherches Environnementale, Agricole et de Formation de Kamboinse	Governmental				1		Kamboinse						12	2	null	2014-12-12	BFA014	BFA
BFA022	DSA		Direction des Services Agricoles	Governmental					BP 7028	Ouagadougou						null	null	null	2014-12-12	BFA022	BFA
BFA032	CEAO		CommunautÃ© Economique de l'Afrique de l'Ouest	Governmental					BP 634	Ouagadougou						null	null	null	2014-12-12	BFA032	BFA
BFA018	IRBET		Institut de Recherche en Biologie et Ecologie Tropicale	Governmental					BP 7047	Ouagadougou		323394				null	null	null	2014-12-12	BFA018	BFA
BGD005	BAU		Department of Genetics and Plant Breeding	Governmental				1	Mymensingh	Mymensingh	2202	880-91-55695-7/2150	880-91-55810			24.45	90.23	null	2014-12-12		BGD
BGD050			Regional Agricultural Research Station, BARI, Barisal	Governmental					Rahmatpur, Barisal	Barisal		880-431-52730		rarsbsl@bttb.net.bd		null	null	null	2014-12-12		BGD
BGD053			Seed Procurement, Processing, Preservation & Distribution Project, BADC	Governmental					Krishi Bhaban (7th Floor), 49-51 Dilkusha Commercial Area, Dhaka	Dhaka	1000	02-9566719				null	null	null	2014-12-12		BGD
BGD054			National Vegetable Seed Project, BADC	Governmental					Krishi Bhaban (7th Floor), 49-51 Dilkusha Commercial Area, Dhaka	Dhaka	1000	02-9558369				null	null	null	2014-12-12		BGD
BGD003	BARI		Bangladesh Agricultural Research Institute	Governmental	1	0	1	1	Joydebpur, Gazipur	Gazipur	1701	880-2-9261501-5		dg.bari@bari.gov.bd	www.bari.gov.bd	null	null	null	2015-11-18	BGD003	BGD
BGD172	BAU		Department if Horticulture	Governmental					Mymensingh	Mymensingh	2202	880-91-55695-7/2144	880-91-55810	hort_bau@royalten.net		null	null	null	2014-12-12		BGD
BGD066			Agro Services Centre, BADC	Governmental					Krishi Bhaban (8th Floor), 49-51Dilkusha Commercial Area, Dhaka	Dhaka	1000	02-95520289				null	null	null	2014-12-12		BGD
BGD175			Regional Agricultural Research Station, BARI, Ishurdi	Governmental					Ishurdi, Pabna	Pabna	6620	880-7326-606	880-7326-473			null	null	null	2014-12-12		BGD
BGD154			Regional Station, BRRI, Comilla	Governmental					Shashangacha	Comilla	3500	8808163231				null	null	null	2014-12-12	BGD002	BGD
BGD079	DAE		Department of Agricultural Extension	Governmental					Khamarbari,Farmgate	Dhaka	1215	8121265	8802911502	daecon@bangla.net	daebd.org	null	null	null	2015-01-10		BGD
BGD138			Sub-Station, BSRI, Chuadanga	Governmental					Kedargonj, Chuadanga	Chuadanga		880-761-62963				null	null	null	2014-12-12		BGD
BGD043	BAU		Department of Agroforestry	Governmental					Mymensingh	Mymensingh	2202	880-91-55695-7/2148	880-91-55810			null	null	null	2014-12-12		BGD
BGD139			Sub-Station, BSRI, Rajshahi	Governmental					Kajihata, Rajshahi	Rajshahi		880-721-810724				null	null	null	2014-12-12		BGD
BGD169	BAU		Department of Animal Breeding and Genetics	Governmental					Mymensingh	Mymensingh	2202	880-91-55695-7/2270	880-91-55810			null	null	null	2014-12-12		BGD
BGD152			Regional Station, BRRI, Kushtia	Governmental					Kushtia	Kushtia						null	null	null	2014-12-12	BGD002	BGD
BGD107	BARI		WRC, BARI	Governmental						Gazipur	1701					null	null	null	2015-01-10		BGD
BGD185			Seed Production (Farm) Division, BADC	Governmental					Krishi Bhaban (6th Floor), 49-51, Dilkusha Commercial Area, Dhaka	Dhaka	1000	02-9552602				null	null	null	2014-12-12		BGD
BGD133			Hill Cotton Research Sub-center, CDB, Balagahata, Bandarban	Governmental				1	Balagahata, Bandarban	Bandarban	4600	0361/62584		ssobdn@cdb.gov.bd		null	null	null	2014-12-12		BGD
BGD001	BJRI		Bangladesh Jute Research Institute (BJRI)	Governmental	1	0	1	1	Manik Mia Avenue, Dhaka-1207	Dhaka	1207	88-02-9110868	88-02-9118415	info@bjri.gov.bd	www.bjri.gov.bd	23.43	90.26	null	2015-11-18	BGD001	BGD
BGD192			Pulse, Oil Seed Production, Processing & Storing Project, BADC	Governmental					Krishi Bhaban (8th Floor), 49-51Dilkusha Commercial Area, Dhaka	Dhaka	1000	02-9552587				null	null	null	2014-12-12		BGD
BGD159	SS-BJRI		Jute Research Sub-station, BJRI, Tarabo	Governmental					Tarabo, Narayangonj	Narayangonj		88-02-9116096	88-02-9118415	info@bjri.gov.bd	www.bjri.gov.bd	null	null	null	2014-12-12		BGD
BGD130			Hill Cotton Research Sub-center, CDB, Raicha, Bandarban	Governmental					Raicha, Bandarban	Bandarban	4600	0361/62584		sobrbdn@cdb.gov.bd		null	null	null	2014-12-12		BGD
BGD164	PGRC, BARI		Plant Genetic Resources Centre, BARI	Governmental	1	0	0	0	Joydebpur, Gazipur	Gazipur	1701	880-2-9252087				24	90.42	null	2015-11-18	BGD164	BGD
BGD162	PBD, BARI		Plant Breeding Division, BARI	Governmental	0	0	0	0	Joydebpur, Gazipur	Gazipur	1701	880-2-9252402				null	null	null	2015-11-18	BGD162	BGD
BGD080			Hill Cotton Research Sub-center, CDB, Kawkhali, Rangamati	Governmental					Kawkhali, Rangamati	Rangamati	4510	0351/62369				null	null	null	2014-12-12		BGD
BGD155	HRC, BARI		Horticulture Research Centre, BARI	Governmental	0	0	0	1	Joydebpur, Gazipur	Gazipur	1701	880-2-9252529		hrcbari@citechco.net		null	null	null	2015-11-18	BGD155	BGD
BGD209	JFSD-BJRI		Jute Farming Systems Division	Governmental					Manik Mia Avenue, Dhaka-1207	Dhaka	1207	88-02-8120742	88-02-9118415	info@bjri.gov.bd	www.bjri.gov.bd	null	null	null	2014-09-19		BGD
BGD210	GRSD-BJRI		Genetic Resources and Seed Division	Governmental	1		1	1	Manik Mia Avenue, Dhaka-1207	Dhaka	1207	88-02-9145933	88-02-9118415	info@bjri.gov.bd	www.bjri.gov.bd	null	null	null	2014-09-19		BGD
BGD212	FQID-BJRI		Fibre Quality Improvement Division	Governmental					Manik Mia Avenue, Dhaka-1207	Dhaka	1207	88-02-8120724	88-02-9118415	info@bjri.gov.bd	www.bjri.gov.bd	null	null	null	2014-09-19		BGD
BGD028	BINA		Bangladesh Institute of Nuclear Agriculture (BINA)	Governmental	0	0	0	1	Mymensingh	Mymensingh	2202	88-91-67834	88-91-67842	dg@bina.gov.bd	www.bina.gov.bd	null	null	null	2015-11-18	BGD028	BGD
BGD160	RS-BJRI		Jute Research Regional Station, BJRI, Kishorgonj	Governmental					Kishoregonj	Kishoregonj		0941-55409	88-02-9118415	info@bjri.gov.bd	www.bjri.gov.bd	null	null	null	2014-12-12		BGD
BGD013	MoEF		Ministry of Environment and Forest	Governmental	0	0	0	0	Bangladesh Secretariat	Dhaka	1000	+88-02-7160587, 7167916, 7161941, 7160481, 7161676, 7167240, 7169621, 7162987	-7160080-7169124	admin1@moef.gov.bd	www.moef.gov.bd	null	null	null	2015-11-18	BGD013	BGD
BGD176			Regional Agricultural Research Station, BARI, Moulavibazar	Governmental					Akbarpur, Moulavibazar	Moulavibazar		0861-53462-3	880-861-53462			null	null	null	2014-12-12		BGD
BGD055	BSMRAU		Bangabandhu Sheikh Mujibur Rahman Agricultural University (BSMRAU)	Governmental	0	0	0	0	Salna, Gazipur	Gazipur	1706	880-2-9205310-14	880-2-9205333	vice-chanchellor@bsmrau.edu.bd	www.bsmrau.edu.bd	null	null	null	2015-11-18	BGD055	BGD
BGD196	DACB		Bangladesh National Herbarium	Governmental	0	0	0	0	Chiriakhana Road, Mirpur-1	Dhaka	1216	880-2-9000676 & +88-02-8020607	-8059162	bnh_mirpur@yahoo.com	www.bnh.gov.bd	null	null	null	2015-11-18	BGD196	BGD
BGD183	WRC, BARI		Wheat Research Centre, BARI	Governmental	0	0	0	0	Nasipur, Dinajpur	Dinajpur		880-0531-63342		drwheat@agri.com		null	null	null	2015-11-18	BGD183	BGD
BGD014	BFRI		Bangladesh Forest Research Institute (BFRI)	Governmental	1	0	0	0	PO Box 273,	Chittagong	4000	031-681577	031-681566	bfri@ctpath.net	www.bfri.gov.bd	null	null	null	2015-11-18	BGD014	BGD
BGD177			Regional Agricultural Research Station, BARI, Jessore	Governmental					Khairtola, Jessore	Jessore	7400	880-421-73349		rarscsoj@bttb.net.bd		null	null	null	2014-12-12		BGD
BGD063	DAE		Department of Agricultural Extesion	Governmental					Khamarbari,Farmgate	Dhaka	1215	81212659112308	8802911502			null	null	null	2015-01-10		BGD
BGD157	ORC, BARI		Oil Seeds Research Centre, BARI	Governmental	0	0	0	0	Joydebpur, Gazipur	Gazipur	1701	880-2-9252303				null	null	null	2015-11-18	BGD157	BGD
BGD047			Plant Pathology Division, BARI	Governmental					Joydebpur, Gazipur	Gazipur	1701	880-2-9256405		ppdbari@citechco.net		null	null	null	2014-12-12		BGD
BGD188	MoFL		Ministry of Fisheries and Livestock	Governmental	0	0	0	0	Bangladesh Secretariat, Dhaka	Dhaka	1000					null	null	null	2017-07-05	BGD188	BGD
BGD086	RSRS, Gazipur		Regional Sugarcane Research Station, Gazipur	Governmental				1	Joydebpur, Gazipur	Joydebpur		-9261237				null	null	null	2015-01-10		BGD
BGD084	SS-BSRI, Jamalpur		Sub-Station, BSRI, Jamalpur	Governmental					BSRI Campus, Jamalpur	Jamalpur		-63983				null	null	null	2015-01-10		BGD
BGD156	SRC, BARI		Spices Research Centre, BARI	Governmental	0	0	0	0	Bogra	Bogra		880-51-61083				null	null	null	2015-11-18	BGD156	BGD
BGD158	SS-BJRI		Jute Research Sub-station, BJRI, Monirampur	Governmental					Monirampur, Jessore	Jessore		04227-78231	88-02-9118415	info@bjri.gov.bd	www.bjri.gov.bd	null	null	null	2014-12-12		BGD
BGD204	SW		Agricultural Extension Component / Seed Wing	Governmental	0	0	0	0	3rd Building, 7th Floor, Khamarbari	Dhaka	1207	-7163746		dgseed@moa.gov.bd	www.moa.gov.bd	null	null	null	2017-07-05	BGD204	BGD
BGD168	BAU		Department of Plant Pathology	Governmental					Mymensingh	Mymensingh	2202	880-91-55695-7/2142	880-91-55810			null	null	null	2014-12-12		BGD
BGD195	SAU		Sher-e-Bangla Agricultural University (SAU)	Governmental	0	0	0	1	Sher-e-Bangla Nagar, Dhaka	Dhaka	1207	-9144263	-8155714	vcsau10@yahoo.com	www.sau.ac.bd	null	null	null	2015-11-18	BGD195	BGD
BGD048	RS-BJRI		Jute Research Regional Station, BJRI, Faridpur	Governmental					Faridpur	Faridpur		0631-63487	88-02-9118415	info@bjri.gov.bd	www.bjri.gov.bd	null	null	null	2014-12-12		BGD
BGD015	BSRI		Bangladesh Sugarcrop Research Institute (BSRI)	Governmental	1	0	1	1	Ishurdi	Pabna	6620	880-7326-63414	880-7326-63888	bsri@bsri.gov.bd	www.bsri.gov.bd			null	2015-12-18	BGD015	BGD
BGD056	RS-BJRI		Jute Research Regional Station, BJRI, Rangpur	Governmental					Rangpur	Rangpur		0521-62775	88-02-9118415	info@bjri.gov.bd	www.bjri.gov.bd	null	null	null	2014-12-12		BGD
BGD191	SCA		Seed Certification Agency	Governmental	0	0	0	0	Gazipur	Gazipur	1701	88029252033	88029257134	dir@sca.gov.org	www.sca.gov.bd	null	null	null	2015-11-18	BGD191	BGD
BGD142			Plant Physiology Division, BRRI	Governmental					Gazipur	Gazipur	1701					null	null	null	2014-12-12	BGD002	BGD
BGD149			Regional Station, BRRI, Satkhira	Governmental					Satkhira	Satkhira						null	null	null	2014-12-12	BGD002	BGD
BGD057			Jute Seed project, BADC	Governmental					Krishi Bhaban (6th Floor), 49-51, Dilkusha Commercial Area, Dhaka	Dhaka	1000	02-9552785				null	null	null	2014-12-12		BGD
BGD161	SS-BJRI		Jute Research Sub-station, BJRI, Kalapara	Governmental					Kalapara, Patuakhali	Patuakhali		88-02-9116096	88-02-9118415	info@bjri.gov.bd	www.bjri.gov.bd	null	null	null	2014-12-12		BGD
BGD140			Regional Sugarcane Research Station, BSRI, Gazipur	Governmental				1	Joydebpur, Gazipur	Gazipur		880-2-9262115				null	null	null	2014-12-12		BGD
BGD182	JAES-BJRI		Central Jute Research Station, BJRI	Governmental					Jagir, Manikgonj	Manikgonj		0651-62138	88-02-9118415	info@bjri.gov.bd	www.bjri.gov.bd	null	null	null	2014-12-12		BGD
BGD165	BFD		Bangladesh Forest Department (BFD)	Governmental	1	1	1	1	Ban Bhaban, Mohakhali	Dhaka	1212					null	null	null	2015-11-18	BGD165	BGD
BGD045			Central Cotton Research, CDB, Training and Seed Multiplication Farm	Governmental				1	Sreepur, Gazipur	Gazipur	1740	02/9361219		cbsrp@cdb.gov.bd		null	null	null	2014-12-12		BGD
BGD132			Hill Cotton Research Sub-center, CDB, Matiranga, Khagrachori	Governmental					Matiranga, Khagrachori	Khagrachori	4550	0371/61758				null	null	null	2014-12-12		BGD
BGD030			Regional Agricultural Research Station	Governmental						Jamalpur						null	null	null	2014-12-12	BGD163	BGD
BGD026			Department of Botany, University of Dhaka	Governmental						Dhaka 2						null	null	null	2014-12-12		BGD
BGD171	BAU		Department of Pharmacology	Governmental					Mymensingh	Mymensingh	2202	880-91-55695-7/2136	880-91-55810	pharma@royalten.net		null	null	null	2014-12-12		BGD
BGD135			Sub-Station, BSRI, Rahmatpur	Governmental					Rahmatpur, Barisal	Barisal		880-4327-73075				null	null	null	2014-12-12		BGD
BGD146			Genetic Resources and Seed Division, BRRI	Governmental	1		1	1	Gazipur	Gazipur	1701	88-02-9257401-5/339	88-02-9262734	brrihq@bdonline.com		null	null	null	2014-12-12	BGD002	BGD
BGD144			Plant Breeding Division, BRRI	Governmental					Gazipur	Gazipur	1701					null	null	null	2014-12-12	BGD002	BGD
BGD180	RS-BJRI		Jute Research Regional Station, BJRI, Chandina	Governmental					Chandina, Comilla	Comilla		08022-56125	88-02-9118415	info@bjri.gov.bd	www.bjri.gov.bd	null	null	null	2014-12-12		BGD
BGD163			Regional Agricultural Research Station, BARI, Jamalpur	Governmental					Jamalpur	Jamalpur		880-981-63138		csojamal@bdonline.com		null	null	null	2014-12-12		BGD
BGD167	BAU		Department of Crop Botany	Governmental					Mymensingh	Mymensingh	2202	880-91-55695-7/2147	880-91-55810	cbot_bau@royalten.net		null	null	null	2014-12-12		BGD
BGD141			Regional Sugarcane Research Station, BSRI, Thakurgaon	Governmental				1	Madarganj, Thakurgaon	Thakurgaon		880-561-52069	880-561-61770	rsrskg@yahoo.com		null	null	null	2014-12-12		BGD
BGD011			Citrus and Vegetables Seed Research Centre	Governmental												null	null	null	2014-12-12		BGD
BGD178	PRC, BARI		Pulses Research Centre, BARI	Governmental	0	0	0	0	Ishurdi, Pabna	Pabna	6620	880-07326-606	880-07326-473	prc@bdonline.com		null	null	null	2015-11-18	BGD178	BGD
BGD193			Potato Seed Division, BADC	Governmental					Krishi Bhaban (7th Floor), 49-51 Dilkusha Commercial Area, Dhaka	Dhaka	1000	02-9552757				null	null	null	2014-12-12		BGD
BGD208	AGD-BJRI		Agronomy Division	Governmental					Manik Mia Avenue, Dhaka-1207	Dhaka	1207	88-02-8120303	88-02-9118415	info@bjri.gov.bd	www.bjri.gov.bd	null	null	null	2014-09-19		BGD
BGD181	TCRC, BARI		Tuber Crops Research Centre, BARI	Governmental	0	0	0	0	Joydebpur, Gazipur	Gazipur	1701	-9252448	-9262822	dtcrc@bdonline.com		null	null	null	2015-11-18	BGD181	BGD
BGD002	BRRI		Bangladesh Rice Research Institute (BRRI)	Governmental	0	0	1	1	Gazipur-1701, Bangladesh	Joydebpur, Gazipur	1701	880-2-9257401-5	880-2-9262734	brrihq@bdonline.com	www.brri.org.bd; www.brribd.org	23.42	90.22	null	2015-11-18	BGD002	BGD
BGD199			Horticultural Development Centre, Muktagacha, BADC	Governmental					Mujati, Muktagacha, Mymensingh	Muktagacha	2100	09028-75360		badcmkg@bttb.net.bd	www.bttb.net	null	null	null	2014-12-12		BGD
BGD173			Regional Station, BRRI, Barisal	Governmental					Barisal	Barisal						null	null	null	2014-12-12	BGD002	BGD
BGD145			Plant Biotechnology Division, BRRI	Governmental					Gazipur	Gazipur	1701					null	null	null	2014-12-12	BGD002	BGD
BGD211	PMD-BJRI		Pest Management Division	Governmental					Manik Mia Avenue, Dhaka-1207	Dhaka	1207	88-02-9116240	88-02-9118415	info@bjri.gov.bd	www.bjri.gov.bd	null	null	null	2014-09-19		BGD
BGD131			Regional Cotton Research, CDB, Training and Seed Multiplication Farm	Governmental				1	Joghadishpur, Jessore	Jessore	7410	04224/8009				null	null	null	2014-12-12		BGD
BGD128			Regional Cotton Research, CDB, Training and Seed Multiplication Farm	Governmental				1	Sadarpur, Dinajpur	Dinajpur	5200	0531/89009		sobrsdr@cdb.gov.bd		null	null	null	2014-12-12		BGD
BGD006	BARIMRS		Mango Research Sub-Station, BARI	Governmental	1					Kazla, Rajshahi						24.24	88.76	null	2014-12-12		BGD
BGD153			Regional Station, BRRI, Habigonj	Governmental					Habigonj	Habigonj						null	null	null	2014-12-12	BGD002	BGD
BGD036			Chittagong University	Governmental	0	0	0	0		Chittagong						null	null	null	2015-11-18	BGD036	BGD
BGD109			Agronomy Division, BARI	Governmental					Joydebpur, Gazipur	Gazipur	1701	880-2-9252049				null	null	null	2014-12-12		BGD
BGD081	SS-BSRI, Chuadanga		Sub-Station, BSRI, Chuadanga	Governmental					Kedargonj, Chuadanga	Chuadanga		-62844				null	null	null	2015-01-10		BGD
BGD025	BARI		Plant Breeding Division, Bangladesh Agricultural Research Institute	Governmental					P.O. Box 2235	Joydebpur, Gazipur	1701	(681)2091/2063				null	null	null	2014-12-12	BGD162	BGD
BGD170			Dhaka Baldha Garden, BFD	Governmental	1	1	1	1	Wari, Dhaka	Dhaka	1100	88-02-8018092	88-02-988687	cf-wnc@bforest.gov.bd, accf-dp@bforest.gov.bd		null	null	null	2017-07-05	BGD170	BGD
BGD197	MoCom		Ministry of Commerce	Governmental	0	0	0	0	Bangladesh Secretariat	Dhaka	1000					null	null	null	2015-11-18	BGD197	BGD
BGD151			Regional Station, BRRI, Rajshahi	Governmental					Rajshahi	Rajshahi						null	null	null	2014-12-12	BGD002	BGD
BGD102	BFRI		Bangladesh Forest Research Institute	Governmental					P.O. Box 273	Chittagong	Chittagong 4000	880310681577	880310681573	bfri@spnetctg.com		null	null	null	2015-01-10		BGD
BGD044	CDB		Cotton Development Board (CDB)	Governmental	0	0	0	1	Khamarbari, Farmgate, Dhaka-1215, Bangladesh	Dhaka	1215	880-2-8117728	880-2-8111417	ed@cdb.gov.bd	www.cdb.gov.bd	null	null	null	2015-11-18	BGD044	BGD
BGD051	BADC		Bangladesh Agricultural Development Corporation (BADC)	Governmental	0	0	0	0	Krishi Bhaban, 49-51Dilkusha Commercial Area, Dhaka	Dhaka	1000	9550880-6, 9556080-9				null	null	null	2015-11-18	BGD051	BGD
BGD016	BAU		Bangladesh Agricultural University (BAU)	Governmental	0	0	0	0	Mymensingh	Mymensingh	2202	880-91-55695-7	880-91-55810	imsbau@sdnp.org	www.bau-mymensingh.org	null	null	null	2015-11-18	BGD016	BGD
BGD147			Entomology Division, BRRI	Governmental					Gazipur	Gazipur	1701					null	null	null	2014-12-12	BGD002	BGD
BGD184			Agronomy Division, BRRI	Governmental					Gazipur	Gazipur	1701					null	null	null	2014-12-12		BGD
BGD059			Regional Station, BRRI, Bhanga	Governmental					Bhanga	Faridpur						null	null	null	2014-12-12	BGD002	BGD
BGD143			Plant Pathology Division, BRRI	Governmental					Gazipur	Gazipur	1701					null	null	null	2014-12-12	BGD002	BGD
BGD085	SS-BSRI, Rajshahi		Sub-Station, BSRI, Rajshahi	Governmental					Kajihata, Rajshahi	Rajshahi		-71601				null	null	null	2015-01-10		BGD
BGD129			Cotton Research Centre, CDB, Rangpur	Governmental				1	Mahiganj	Rangpur	5403	0521/63128		ssomhg@cdb.gov.bd		null	null	null	2014-12-12		BGD
BGD039	MoA		Ministry of Agriculture	Governmental	0	0	0	0	Bangladesh Secretariat	Dhaka	1000	-7167185	-7163713	addsecyai@moa.gov.bd	www.moa.gov.bd	null	null	null	2015-11-18	BGD039	BGD
BGD174			Regional Agricultural Research Station, BARI, Chittagong	Governmental					Hathazari, Chittagong	Chittagong		880-31-682781				null	null	null	2014-12-12		BGD
BGD198			Botanical Garden and Eco-Park, BFD	Governmental	1	1	1	1	Shitakunda,Chittagong, Bangladesh	Chittagong		88-031-620986	88-031-611074	cf-wnc@bforest.gov.bd, accf-dp@bforest.gov.bd		null	null	null	2015-11-18	BGD198	BGD
BGD150			Regional Station, BRRI, Rangpur	Governmental					Rangpur	Rangpur						null	null	null	2014-12-12	BGD002	BGD
BGD189	BLRI		Bangladesh Livestock Research Institute	Governmental	1	0	0	0	Savar, Dhaka	Dhaka	1341	(8802) 7708326 (O), 7708006 Â®	(8802)7708325	dgblri@bangla. net		null	null	null	2015-11-18	BGD189	BGD
BGD040			Ministry of Planning External Resources Division	Governmental	0	0	0	0	Sere-e-Bangla Nagar	Dhaka 7						null	null	null	2015-11-18	BGD040	BGD
BGD106	BJRI		Bangladesh Jute Research Institute (BJRI)	Governmental	1			1	Manik Mia Avenue, Dhaka-1207, Bangladesh	Dhaka	1207	8130507	880-2-9118415	bjri@bdmail.net OR bjri@bracbdmail.net		null	null	null	2015-01-10		BGD
BGD035			Regional Horticultural Research Station	Governmental						Barisal, Rahmatpur						null	null	null	2014-12-12	BGD050	BGD
BGD166			National Botanical Garden, BFD, Dhaka	Governmental	1	1	1	1	Chiriakhana Road, Mirpur 1	Dhaka	1216	88-02-8018092	88-02-988687	cf-wnc@bforest.gov.bd, accf-dp@bforest.gov.bd		null	null	null	2015-11-18	BGD166	BGD
BGD042	MoE		Ministry of Education	Governmental	0	0	0	0	Bangladesh Secretariat	Dhaka	1000					null	null	null	2015-11-18	BGD042	BGD
BGD024	BARI		Genetic Resources Centre, Bangladesh Agricultural Research Institute	Governmental	1				GPO Box 2235	Joydebpur, Gazipur	1701	(681)2091/2063		baridss@bttb.net.bd		23.47	90.22	null	2014-12-12	BGD164	BGD
BGD049	DAE		Department of Agricultural Extension (DAE)	Governmental	0	0	0	0	Khamarbari, Dhaka	Dhaka	1215	9112308	(8802)9111502	abuhenaaminul@yahoo.com	www.daebd.org	null	null	null	2015-11-18	BGD049	BGD
BGD012	BTRI		Bangladesh Tea Research Institute (BTRI)	Governmental	0	0	0	0	Srimangal	Moulvibazar, Sylhet	3210	880-8626-225				null	null	null	2015-11-18	BGD012	BGD
BGD137			Sub-Station, BSRI, Jamalpur	Governmental					BSRI Campus, Jamalpur	Jamalpur		880-981-63882				null	null	null	2014-12-12		BGD
BGD087	RSRS, Thakurgaon		Regional Sugarcane Research Station, Thakurgaon	Governmental				1	Mothergonj, Thakurgaon	Thakurgaon		-51750	-61451	rsrstkg@yahoo.com		null	null	null	2015-01-10		BGD
BGD074	NCRGR		National Committee on Plant Genetic Resources	Governmental	0	0	0	0	Farmgate	Dhaka	1215	8118275				null	null	null	2015-11-18	BGD074	BGD
BGD010	BARC		Bangladesh Agricultural Research Council (BARC)	Governmental	0	0	0	0	New Airport Road, Farm Gate	Dhaka	1215	88-2-9126622/8115353	88-2-8113032/9124596	barc@bdmail.net	www.barc.gov.bd	null	null	null	2015-11-18	BGD010	BGD
BGD018	BARI		Horticulture Division, Bangladesh Agricultural Research Institute	Governmental					P.O. 2235	Joydebpur, Dhaka		391474	880-2-9353395			null	null	null	2014-12-12	BGD155	BGD
BGD082	QS-BSRI, Gazipur		Quarantine Stataion, BSRI, Gazipur	Governmental				1	BRRI Campus, Joydebpur, Gazipur	Joydebpur						null	null	null	2015-01-10		BGD
BGD179			Entomology Division, BARI	Governmental					Joydebpur, Gazipur	Gazipur	1701	880-2-9256404		entoipm@bdcom.com		null	null	null	2014-12-12		BGD
BGD148			Regional Station, BRRI, Sonagazi	Governmental					Sonagazi	Feni						null	null	null	2014-12-12	BGD002	BGD
BGD083	SS-BSRI, Rahmatpur		Sub-Station, BSRI, Rahmatpur	Governmental					Rahmatpur, Barisal	Barisal		-76522				null	null	null	2015-01-10		BGD
BGD136			Sub-Station, BSRI, Jaipurhat	Governmental					Hatil, Jaipurhat	Jaipurhat		880-571-63425				null	null	null	2014-12-12		BGD
BGD019			Bangladesh Agricultural Institute	Governmental						Sher-e-Bangla Nagar, Dhaka 7						null	null	null	2014-12-12	BGD195	BGD
BGD032			University of Rajshahi	Governmental	0	0	0	0		Rajshahi						null	null	null	2015-11-18	BGD032	BGD
BGD108	CDB		Cotton Development Board (CDB)	Governmental			1		Khamarbari, Farmgate, Dhaka-1215, Bangladesh.	Dhaka	1215	02-8117728	880-2-8111417	edcdb@citecho.net		null	null	null	2015-01-10		BGD
BGD194			Horticultural Development Centre, Sayedpur, BADC	Governmental					Sayedpur, Commilla	Comilla	3500	081-76919				null	null	null	2014-12-12		BGD
BGD187			Horticultural development project, BADC	Governmental					Krishi Bhaban (8th Floor), 49-51Dilkusha Commercial Area, Dhaka	Dhaka	1000	02-9556942,9552732		badchort@dhaka.net	www.bttb.net	null	null	null	2014-12-12		BGD
BGD205	BD-BJRI		Breeding Division	Governmental					Manik Mia Avenue, Dhaka-1207	Dhaka	1207	88-02-8130158	88-02-9118415	info@bjri.gov.bd	www.bjri.gov.bd	null	null	null	2014-09-19		BGD
BGD134			Quarantine Station, BSRI, Gazipur	Governmental				1	BRRI Campus, Joydebpur, Gazipur	Gazipur						null	null	null	2014-12-12		BGD
BGD216	BSRTI		Bangladesh Sericulture Research & Training Institute	Governmental	0	0	0	0	Baliapukur, P.O: Padma Residential Area, Rajshahi	Rajshahi	6207	880721-771704-05	880-721-77091	bsrti@bttb.net.bd	www.bsrti.gov.bd			null	2015-12-22		BGD
BGD217	MoTJ		Ministry of Textiles & Jute	Governmental	0	0	0	0	Bangladesh Secretariat	Dhaka	1000	8802951442	88029573807	sectext@gmail.com	www.motj.gov.bd			null	2015-12-01		BGD
BGD219	BNH		Bangladesh National Herbarium (BNH)	Governmental	1	0	1	1	Zoo road, Mirpur-1, Dhaka	Dhaka	1216	0088-02-9025608	0088-02-9038477	bnh_mirpur@yahoo.com	http://www.bnh.gov.bd			null	2016-01-29		BGD
BGR012	ISP		Institute of Soyabean	Governmental						Pavlikeni	5200					null	null	null	2014-12-12	BGR015	BGR
BGR022	CARISOF		Agriculture Institute	Governmental												null	null	null	2014-12-12		BGR
BGR006	IBK		Institute For Barley	Governmental						Karnobat	8400					null	null	null	2014-12-12	BGR032	BGR
BGR016	IWSGT		Institute of Wheat and Sunflower	Governmental						General Toshevo/Dobrich	9520	(359-58)27454	(359-57)314448			null	null	null	2014-12-12	BGR029	BGR
BGR021	ISBSH		Institute of Sugarbeet	Governmental						Shumen	9700					null	null	null	2014-12-12	BGR035	BGR
BGR010	IFGK		Institute for Fruit-Growing	Governmental						Kustendil	2500					null	null	null	2014-12-12	BGR033	BGR
BGR009	ESSCK		Experimental Station for Strawberry Fruit Crops	Governmental						Kostinbrod	2230					null	null	null	2014-12-12	BGR033	BGR
BGR042			Ministry for Agriculture and Food	Governmental					str. Khristo Borev, 55	Sofia					http://www.mzh.government.bg/mzh/en/Home.aspx	null	null	null	2014-12-12	BGR042	BGR
BGR031	ABI		Agrobio Institute, National Centre of Agricultural Science, Ministry of Agriculture	Governmental				1		Kostinbrod, Sofia district	2232	+359 721 25 57	+359 721 49 85	atanas_atanasov@agrobioinstitut.org		42.77	23.16	null	2014-12-12	BGR031	BGR
BGR003	IFN		Institute of Floriculture	Governmental						Negovan	1758					42	24	null	2014-12-12	BGR031	BGR
BGR039	RCES-Ha		Regional Centre for Extension Service, National Centre of Agricultural Science, Ministry of Agriculturel	Governmental					Plovdivsko Shosse	Haskovo	6300	+359 38 622 150	+359 38 622 202	kos@erato.bg		41.93	25.55	null	2017-03-31	BGR039	BGR
BGR024	GENTOSE		Institute of Wheat and Sunflower Research 'Dobroudja'	Governmental						General Toshevo/Varna	9520	(359-58)870249				null	null	null	2014-12-12		BGR
BGR005	IREOP		Institute of Rose and Essential-oil Plants, Ministry of Agriculture	Governmental						Kazanlak	6100					42.62	25.4	null	2014-12-12	BGR005	BGR
BGR035	AI		Agricultural Institute, National Centre of Agricultural Science, Ministry of Agriculture	Governmental					blvd. Simeon Veliki 3	Shumen	9700	+359 54 628 34	+359 54 628 32	ag_inst@abv.bg		43.27	26.92	null	2014-12-12	BGR035	BGR
BGR029	DAI		Dobrudja Agricultural Institute, National Centre of Agricultural Science	Governmental						Gen. Toshevo, Dobrich	9520	+359 58 274 54	+359 5731 44 48	iws@db.vega.bg		43.56	27.78	null	2014-12-12	BGR029	BGR
BGR036	RIMSA		Research Institute of Montain Stockbreeding and Agriculture, National Centre of Agriculture, Ministry of Agriculture	Governmental					Vasil Levski 281	Troyan	5600	+359 670 228 02	+359 670 230 32	rimsa@rimsa.org	http://www.rimsa.org	42.9	24.7	null	2014-12-12	BGR036	BGR
BGR001	IPGR		Institute for Plant Genetic Resources 'K.Malkov'	Governmental	1	1	1	1	Druzba 2	Sadovo, Plovdiv district	4122	+359 32 629026	+359 32 629 026	s_stoyanova@gbg.bg	http://www.genebank.hit.bg/	42.12	24.9	null	2015-12-01	BGR001	BGR
BGR032	IA-kb		Institute of Agriculture, National Centre of Aricultural Science	Governmental					Industrialna 1	Karnobat	8400	+359 559 27 31	+359 559 58 47			42.65	26.98	null	2014-12-12	BGR032	BGR
BGR034	IFG		Institute of Fruit-Growing, National Centre of Agricultural Science, Ministry of Agriculture	Governmental					Ostromila 12	Plovdiv	4004	+359 32 770 811	+359 32 670 808	instov@infotel.bg		42.09	24.45	null	2014-12-12	BGR034	BGR
BGR019	KOS		Experimental Station of Potatoes and Flax	Governmental						Samokov	2000	(359-721)22025				42.19	23.34	null	2014-12-12	BGR031	BGR
BGR018	ITTP		Institute of Tobacco and Tobacco Products, Ministry of Agriculture	Governmental						Markovo, Plovdiv district	4108	+359 32 778 031	+359 32 775 156	itti@pl.bia-bg.com		42.07	24.72	null	2014-12-12	BGR018	BGR
BGR020	ICDW		Institute of Cotton and Durum Wheat, National Centre of Agriculture, Ministry of Agriculture	Governmental						Chirpan	6200	+359 416 31 33	+359 416 31 33	iptp@abv.bg		42.2	25.19	null	2014-12-12	BGR020	BGR
BGR002	IVCP		Institute of Vegetable Crops 'Maritsa'	Governmental					32, Brezovsko Shosse	Plovdiv	4003	(359)52296				42.08	24.45	null	2014-12-12	BGR030	BGR
BGR033	IA-Ku		Institute of Agriculture - Kyustendil, National Centre of Agricultural Science, Ministry of Agriculture	Governmental						Kyustendil	2500	+359 78 226 12	+359 78 240 36	iz_kn@infotel.bg		42.7	23.21	null	2014-12-12	BGR033	BGR
BGR007	IM		Institute of Maize, National Centre of Agricultural Science, Ministry of Agriculture	Governmental						Knega	5999	+359 9132 21 63	+359 9132 27 11	mri_kneja@abv.bg		43.5	24.07	null	2014-12-12	BGR007	BGR
BGR027			Institute of Genetics and Plant Breeding, Bulgarian Academy of Sciences	Governmental					Plovdivsko shosse	Sofia	1113					42.63	23.7	null	2014-12-12	BGR027	BGR
BGR028	ISS		Institute of Soil Science 'N. Poushkarov', National Centre of Agricultural Science, Ministry of Agriculture	Governmental					Shosse Bankya 7	Sofia	1080	+359 2 245 141	+359 2 248 937	mib@bgnet.bg		42.63	23.7	null	2017-03-31	BGR028	BGR
BGR023	BGSU		Botanical Garden, University of Sofia, Ministry of Education	Governmental		1			Ul. Dragan Zankow N 8	Sofia	1421	(+359 2) 9308	(+359 2) 9460 255		http://www.uni-sofia.bg	42.63	23.7	null	2014-12-12	BGR023	BGR
BGR014	UA		University of Agriculture, Ministry of Education	Governmental					12, Mendeleev	Plovdiv	4000	+359 32 633232	+359 32 633157	info@au-plovdiv.bg, rector@au-plovdiv.bg	http://www.au-plovdiv.bg	42.15	24.75	null	2014-12-12	BGR014	BGR
BGR038	RCES-Kd		Regional Centre for Extension Service, National Centre of Agricultural Science, Ministry of Agriculture	Governmental					Minyorska 1	Kurdzhali	6600	+359 361 22 004	+359 351 24 539	petrova_reno@abv.bg		41.72	25.37	null	2014-12-12	BGR038	BGR
BGR037	IASS		Institute of Agriculture and Seed Science 'Obraztsov Chiflik', National Centre of Agricultural Science, Ministry of Agriculture	Governmental						Rousse	7007	+35982 224 412	+359 82 225 898	izsruse@elits.rousse.bg		43.85	27.95	null	2014-12-12	BGR037	BGR
BGR013	IVE		Institute of Viticulture and Enology, National Centre of Agricultural Science, Ministry of Agriculture	Governmental					Kala Tepe 1	Pleven	5800	+359 64 22 423	+359 64 26 470	ilv@el-soft.com		43.4	24.6	null	2014-12-12	BGR013	BGR
BGR015	IFCP		Institute of Forage Crops, National Centre of Agricultural Science, Ministry of Agriculture	Governmental					Gen.Vladimir Vazov 89	Pleven	5800	+359 64 23 474	+359 64 38 528	forage@el-soft.com		43.4	24.6	null	2014-12-12	BGR015	BGR
BGR017	IFGP		Institute of Fruit-Growing	Governmental						Plovdiv	4004					null	null	null	2014-12-12	BGR034	BGR
BGR026	IPPSOF		Institute of Plant Production, Bulgarian Academy of Agricultural Science	Governmental						Sofia						null	null	null	2014-12-12		BGR
BGR030	IHCF		Institute of Horticulture and Canned Foods, National Centre of Agricultural Science, Ministry of Agriculture	Governmental					blv. Vasil Aprilov 154	Plovdiv	4003	+359 32 952 296	+352 32 952 286	cic@evro.net		42.15	24.75	null	2014-12-12	BGR030	BGR
BGR025	BGBAS		Botanical Garden, Institute of Botany, Bulgarian Academy of Sciences	Governmental		1			Academic Georgi Bonchev bl.23	Sofia	1113	+359 2 718 259	+359 2 719 032	botanist@bio.bas.bg	http://www.bio.bas.bg/botany	42.63	23.7	null	2014-12-12	BGR025	BGR
BGR008	IPP		Institute of Plant Protection, National Centre of Agricultural Science, Ministry of Agriculture	Governmental						Kostinbrod	2230	+359 721 20 70	+359 721 20 71	protection@infotel.bg		42.77	23.17	null	2014-12-12	BGR008	BGR
BGR004	ESVCGO		Experimental Station for Vegetable Crops	Governmental						Gorna Orjahoviza	5100					null	null	null	2014-12-12		BGR
BGR011	ESPD		Experimental Station for Plum	Governmental						Drjanowo	5300					null	null	null	2014-12-12	BGR034	BGR
BGR043	ExEA		Executive Environment Agency	Governmental	0	0	0	0	Executive Environment Agency, 136 Tzar Boris III blvd., P.O.Box 251	Sofia	1618	+359 2 9559011, +359 2 9559015	+359 2 23894	iaos@eea.government.bg	http://eea.government.bg/en/contacts/index.html			null	2017-06-23		BGR
BGR044	ExEA		Executive Environment Agency	Governmental	0	0	0	0	Executive Environment Agency 136 Tzar Boris III blvd. P.O.Box 251	Sofia	1618	+359 2 9559011	+359 2 9559015	iaos@eea.government.bg	http://eea.government.bg/en/contacts/index.html			null	2017-06-23		BGR
BGR045	EFA		Executive forest agency	Governmental	0	0	0	0	bul. Hr. Botev 55	Sofia				iag@iag.bg	http://www.iag.bg/lang/2/index			null	2017-06-23		BGR
BGR046			Executive Agency of Variety Testing Field Inspection and Seed Control	Governmental	0	0	0	0	'Tzarigradsko shosse' bul.125, bl.1 BULGARIA	Sofia	1113	359 2 8700375		bistra.pavlovska@iasas.government.bg	http://www.iasas.government.bg			null	2017-06-23		BGR
BHS001			Department of Agriculture, Ministry of Agriculture	Governmental					PO Box N 3028	Nassau		(242) 3257502	(242) 3253980			null	null	null	2017-06-23	BHS001	BHS
BIH024	FCISA		Fodder Crops Institute	Governmental					Zagrebacka 18	Sarajevo	71000	(3871)613015				null	null	null	2014-12-12	BIH024	BIH
BIH004	ARDISA		UPI Agricultural Research and Development Institute	Governmental					Butmirska cesta 22	Sarajevo	71210	(387-1)493211	(387-1)628541			43.47	18.26	null	2014-12-12	BIH004	BIH
BIH012	AIBL		Agricultural Institute of Republic of SRPSKA	Governmental					Kniaza Milosa 17	Banja Luka	78000	(3878)33112		poli.institut.bl@blic.net	http://www.poljinstbl.com	null	null	null	2014-12-12	BIH012	BIH
BIH039	GRIBL		Genetic Resources Institute, University of Banjaluka	Governmental					Bulevar vojvode Petra Bojovi?a 1A	Banjaluka	78 000	+387 51 330 932	+387 51 330 933			45	17.18	null	2014-12-12	BIH039	BIH
BIH014	FVRSSA		Institute of Fruit Growing and Viticulture	Governmental					Slatina br. 31	Sarajevo	71000	(387-1)621544				43.52	18.26	null	2014-12-12	BIH014	BIH
BIH036	FAVSSA		Faculty of Agriculture, University of Sarajevo	Governmental					Zagrebacka 18	Sarajevo	71000	(3871)613033				null	null	null	2014-12-12	BIH036	BIH
BIH020	RDIMO		Research and Development Institute	Governmental					Put Glavica 10	Mostar	88000	(3888)21447	(3888)35584			null	null	null	2014-12-12	BIH020	BIH
BLR012	BSU Minsk		Department of Genetics, Faculty of Biology, Belarussian State University	Governmental					Nezavisimosti ave., 4	MINSK	220030	+375 44 7193920	+375 29 7048524	russkikh@bsu.by	http://www.bsu.by	null	null	null	2017-06-23	BLR012	BLR
BLR019			State research institution ÂThe Central Botanical Gardens of the National Academy of Sciences of Belarus'	Governmental		1			Surganov str., 2v	Minsk	220012	+375 17 2841484	+375 17 2841484	cbg@it.org.by	http://hbc.bas-net.by/cbg/	null	null	null	2014-12-12	BLR019	BLR
BLR020			State research institution ÂForest Institute of the National Academy of Sciences of BelarusÂ	Governmental					Proletarskaya str., 71	Gomel	246001	+375 232 747373	+375 232 747373	forinst@server.by	http://www.forinst.basnet.by	null	null	null	2014-12-12	BLR020	BLR
BLR023			Grodno Zonal Institute of Plant Industry	Governmental					str. Akademicheskaya, 21	Grodno region, r. Shchuchin	231513					null	null	null	2014-12-12	BLR023	BLR
BLR013			State research institution ÂInstitute of Biophysics and Cell Engineering of the National Academy of Sciences of Belarus'	Governmental					Akademicheskaya str., 27	Minsk	220072	+375 17 2841749	+375 17 2842359	ipb@biobel.bas-net.by		null	null	null	2014-12-12	BLR013	BLR
BLR014			State research institution ÂInstitute of Experimental Botany of the National Academy of Sciences of Belarus'	Governmental					Akademitcheskaya str., 27	Minsk	220072	+375 17 2841851	+375 17 2841853	exp-bot@biobel.bas-net.by		null	null	null	2014-12-12	BLR014	BLR
BLR015			Republican Unitary Enterprise 'The Institute of Flax'	Governmental						Uste, Orsha district, Vitebsk Region	211003	+375 216 272481	+375 216 272481	institut_len@tut.by		null	null	null	2014-12-12	BLR015	BLR
BLR016			Republican Unitary Enterprise 'Research and Practical Center of the National Academy of Sciences of Belarus for Potato, Fruit and Vegetable Growing'	Governmental					2-a Kovalev str., 2a	Samokhvalovichy, Minsk district, Minsk Region	223013	+375 17 5066141	+375 17 5067001	secretary@brip.basnet.by		null	null	null	2014-12-12	BLR016	BLR
BLR021			Republican Unitary Enterprise ÂInstitute of Vegetable GrowingÂ	Governmental					Mayakovskogo str., 127	Minsk	220028			belniio@mail.ru		null	null	null	2014-12-12	BLR021	BLR
BLR017			Republican Unitary Enterprise 'Institute for Fruit Growing'	Governmental					2-a Kovalev str.. 2	Samokhvalovichy, Minsk district, Minsk Region	223013	+375 17 5066578	+375 17 5066140	belhort@it.org.by	http://www.belsad.by	null	null	null	2017-07-05	BLR017	BLR
BLR022			Belarus institute of Melioration and Water management	Governmental					str. Bogdanovicha, 153	Minsk	220040					null	null	null	2014-12-12	BLR022	BLR
BLR011			Republican Unitary Enterprise 'Scientific Practical Centre of the National Academy of Sciences of Belarus for Arable Farming'	Governmental					Timiryazev st. 1	Zhodino, Minsk Region	222160	+375 1775 32087	+375 1775 33840	izis@tut.by	http://www.izis.basnet.by	54.103	28.337	null	2017-03-31	BLR011	BLR
BLR018			Republican Unitary Enterprise 'Research station of sugar beet of the National Academy of Sciences of Belarus'	Governmental					Ozernaya str., 1	Nesvizh, Minsk Region	222603	+375 1770 64219	+375 1770 64219	bel-os@tut.by		null	null	null	2014-12-12	BLR018	BLR
BLR001			Academy of Agrarian Sciences of Republic of Belarus	Governmental					I Knorin Street	Minsk	220049	(375)172-691198	(375)172-665236	centr@belnoz.belpak.minsk.by		null	null	null	2014-12-12	BLR001	BLR
BLZ006			Ministry of Agriculture, Forestry and Fisheries	Governmental						Belmopan						null	null	null	2014-12-12	BLZ006	BLZ
BLZ001	MOA		Forage Legume and Pasture Research Programme, Ministry of Agriculture	Governmental					Central Farm	Cayo District, Belize, C. A.		(092)2131				17.29	-88.1	null	2014-12-12	BLZ001	BLZ
BOL195	DGB		DirecciÃ³n General de Biodiversidad	Governmental					Av. Mariscal Santa Cruz NÂº 1092, Edificio Ex Comibol Piso 6 oficina 602	La Paz	12814	(591-2) 2310966	(591-2) 2310966	dgb@mds.gov.bo	www.mds.gov.bo	null	null	null	2014-12-12	BOL195	BOL
BOL199	FCAyP		Facultad de Ciencia AgrÃ­colas y Pecuarias, Universidad AutÃ³noma Juan Misael Saracho	Governmental					Av. VÃ­ctor Paz S/N zona el Tejar	Tarija		(591-4) 6643121 / 6645649	(591-4) 6643121			null	null	null	2014-12-12	BOL199	BOL
BOL125	ORS Tarija		Oficina Regional de Semillas Tarija	Governmental					Las Barracas Km 2 1/2 Ruta Tomatitas	Tarija				semillas@mail.cosett.com.bo	www.semillas.org	null	null	null	2014-12-12	BOL124	BOL
BOL165	SINARGEAA		Sistema Nacional de Manejo, ConservaciÃ³n, UtilizaciÃ³n y EvaluaciÃ³n de los Recursos GenÃ©ticos para la Agricultura y la AlimentaciÃ³n	Governmental					Calle Rosendo GutiÃ©rrez 1061 casi esquina Jaime Freyre (Sopocachi)	La Paz		(591-2) 2422251 / 2413520		uts-maca@entelnet.bo, uts.maca@sibta.gov.bo		null	null	null	2014-12-12	BOL165	BOL
BOL198	ESFOR/UMSS		Escuela de Ciencias Forestales	Governmental					Av. Final Atahuallpa Temporal Cala Cala B. Prefectural	Cochabamba	447	(591-4) 4246956 / 4292343	(591-4) 4246956	esforumss@alamo.entelnet.bo		null	null	null	2014-12-12	BOL198	BOL
BOL315			Secretaria de Desarrollo EconÃ³mico y Productivo	Governmental					Calle EspaÃ±a (Edificio EX-CODETAR)	Tarija		(591-4) 6631013 / 6650819	(591-4) 6114155		www.prefecturatja.gov.bo	null	null	null	2014-09-19	BOL315	BOL
BOL191	DRIPAD - PAM		Desarrollo Rural Integral Participativo en Ãreas Deprimidas, Prefectura Cochabamba	Governmental					Ex - CORDECO	Cochabamba		(591-4) 4251565		cb@supernet.com.bo		null	null	null	2014-12-12	BOL191	BOL
BOL211	ORSP		Oficina Regional de Semillas PotosÃ­	Governmental					Avenida CircunvalaciÃ³n Norte s/n, UrbanizaciÃ³n La Bandera	PotosÃ­		(591-62) 44834	(591-62) 44834	olspt@pts.entelnet.bo	www.semillas.org	null	null	null	2014-12-12	BOL211	BOL
BOL156	AGRUCO		AgroecologÃ­a	Governmental					Av. Petrolera Km. 4 1/2 (Fac. AgronomÃ­a)	Cochabamba	Casilla 3392	(591-4) 4252602	(591-4) 4252601	agruco@agruco.org / agruco@pino.cbb.entelnet.bo	www.agruco.org	null	null	null	2014-12-12	BOL156	BOL
BOL209	ORS-Gran Chaco		Oficina Regional de Semillas del Gran Chaco	Governmental					calle Libertad s/n entre 24 de julio y Jorge Tassakis	Yacuiba	005 Yacuiba	(591-4) 6822159		n.cazon@semillas.org	www.semillas.org	null	null	null	2014-12-12	BOL209	BOL
BOL220	CAPN		Centro de Alimentos y Productos Naturales, Facultad de TecnologÃ­a	Governmental					Calle Sucre, Facultad de TecnologÃ­a	Cochabamba	Casilla 343	(591-4) 4251877 / 4251877	(591-4) 4251877	alimentos@fcyt.umss.edu.bo		null	null	null	2014-12-12	BOL220	BOL
BOL217	Posgrado RFG		Posgrado en Recursos FitogenÃ©ticos, Facultad de Ciencias AgrÃ­colas y Pecuarias 'MartÃ­n CÃ¡rdenas'	Governmental					Av. Petrolera Km. 4 1/2	Cochabamba		(591-4) 4762061			www.agr.umss.edu.bo	null	null	null	2014-12-12	BOL217	BOL
BOL223	SEDAG-Cochabamba		Servicio Departamental Agropecuario Cochabamba, DirecciÃ³n de Desarrollo Productivo, Prefectura Cochabamba	Governmental					Av. Oquendo Sud NÂ° 1005	Cochabamba		(591-4) 44221619				null	null	null	2014-12-12	BOL223	BOL
BOL282	COIMATA		EstaciÃ³n Experimental Agropecuaria COIMATA	Governmental	1				Camino Coimata Km. 10	Tarija, Provincia Mendez		6664058	6643950	bngfv.sedag@gmail.com		null	null	null	2014-09-19	BOL282	BOL
BOL210	ORSLP		Oficina Regional de Semillas La Paz	Governmental					Av. Busch 1370, Ed. Monterrey P.B. Loc. 3 y 4	La Paz	Casilla 4793	(591-2) 2224021 / 2117209	(591-2) 2224021	semilla@ceibo.entelnet.bo	www.semilla.org	null	null	null	2014-12-12	BOL210	BOL
BOL237	UCPSA		Unidad de CoordinaciÃ³n del Programa de Servicios Agropecuarios	Governmental					Av. HÃ©ctor Ormachea N 1000, esq. Calle 12 â Obrajes	La Paz		(591-2) 2786937	(591-2) 2782161	ucpsa@entelnet.bo		null	null	null	2014-09-19	BOL237	BOL
BOL212	ORSSCZ		Oficina Regional de Semillas Santa Cruz	Governmental					Av. Santos Dumont, calle Cap. Dardo Anana NÂ° 180	Santa Cruz	Casilla 2756	(591-3) 3523272 / 3523273 / 3523056	(591-3) 3523056	semillascz@unite.com	www.semillas.org	null	null	null	2014-12-12	BOL212	BOL
BOL208	ORSC		Oficina Regional de Semillas Cochabamba	Governmental					Av. Blanco Galindo Km. 5,5	Cochabamba	Casilla 832	(591-4) 4269353 / 4269354	(591-4) 4269353	semillas@supernet.com.bo	www.semillas.org	null	null	null	2014-12-12	BOL208	BOL
BOL277	FUND-ECO		FundaciÃ³n para el Desarrollo de la EcologÃ­a	Governmental					Campus Universitario C. # 27 Cota Cota	La Paz	Casilla 3-12376 S.M.	(591-2) 2799485 / 2129167	(591-2) 2799485	fund_eco@acelerate.com		null	null	null	2014-09-19	BOL277	BOL
BOL114	CIBREF		Centro de InvestigaciÃ³n de BiotecnologÃ­a y Recursos FitogenÃ©ticos	Governmental	1		1	1	Ciudadela Universitaria	Oruro						null	null	null	2014-12-12	BOL114	BOL
BOL222	PROQUISA		Programa Quinua Salinas, Prefectura de Oruro	Governmental						Oruro		(591-2) 5150200				null	null	null	2014-12-12	BOL222	BOL
BOL130			Prefectura Cochabamba	Governmental					Plaza 14 de Septiembre	Cochabamba					www.prefecturacochabamba.gov.bo	null	null	null	2014-12-12		BOL
BOL280	HFNMC		Herbario Forestal Nacional âMartÃ­n CÃ¡rdenasâ	Governmental		1			JardÃ­n BotÃ¡nico âMartÃ­n Cardenasâ (Av. General Galindo)	Cochabamba						null	null	null	2014-09-19	BOL280	BOL
BOL169			DirecciÃ³n de Posgrado	Governmental					Av. Petrolera Km. 4 1/2	Cochabamba		(591-4) 4762061	(591-4) 4762061	fitogenetica@agr.edu.bo	www.agr.umss.edu.bo	null	null	null	2014-12-12		BOL
BOL270			Facultad de Ciencias AgrÃ­colas de Santa Cruz	Governmental					Km 8,5 Carretera Norte	Santa Cruz		3442466				null	null	null	2014-09-19	BOL270	BOL
BOL066	CERGEN		Centro de InvestigaciÃ³n de Recursos GenÃ©ticos	Governmental					Campus Universitario Fac. de Ciencias AgrÃ­colas	Trinidad - Beni		4620812	4620812			null	null	null	2014-12-12	BOL066	BOL
BOL104	PNS		Programa Nacional de Semillas	Governmental					Av. 6 de agosto 2006, Edif V Centenario, piso 1	La Paz	4793 La Paz	(591-2) 2441153	(591-2) 2441608	semillas@semillas.org	www.semillas.org	null	null	null	2014-12-12	BOL104	BOL
BOL026	IBTA-REG.BEN		IBTA, Regional Beni y Pando	Governmental												null	null	null	2014-12-12		BOL
BOL022	MINEDUCACION		Ministerio de EducaciÃ³n	Governmental												null	null	null	2014-12-12		BOL
BOL024	IBTA-REG.TAR		IBTA, Regional Tarija	Governmental												null	null	null	2014-12-12	BOL164	BOL
BOL023	IBTA-REG.POT		IBTA, Regional Potosi	Governmental												null	null	null	2014-12-12		BOL
BOL018	UATF		Universidad AutÃ³noma TomÃ¡s FrÃ­as	Governmental					CP 36, Avda. del Maestro	PotosÂ­		7300-02-01				null	null	null	2014-12-12		BOL
BOL043			EstaciÃ³n BiolÃ³gica Beni Reserva de la Biosfera	Governmental					Casilla 282	La Paz						null	null	null	2014-12-12		BOL
BOL076	Prefectura de Santa Cruz		Gobierno Departamental de Santa Cruz	Governmental					Av. Omara Chavez OrtÃ­z	Santa Cruz						null	null	null	2014-12-12	BOL076	BOL
BOL025	IBTA-REG.CHU		IBTA, Regional Chuquisaca	Governmental												null	null	null	2014-12-12		BOL
BOL010	UAGRM-IIA		Instituto de InvestigaciÃ³n AgrÃ­cola El Vallecito, Universidad AutÃ³noma Gabriel Rene Moreno	Governmental					Casilla Postal No. 702	Santa Cruz de la Sierra		42992/42130		valleuniv@cotas.com.bo		-17.5	-63.14	null	2014-12-12		BOL
BOL004	CIF		Centro de Investigaciones en Forrajes	Governmental					C.C 128	Cochabamba		+591 4 4288579		cifumss@supernet.com.bo		-17.26	-66.1	null	2014-12-12	BOL162	BOL
BOL127	ORS		Oficina Regional de Semillas	Governmental					Av. Panamericana carretera Tomatitas	Tarija		66-43513		semillasÂªmail.cosett.com.bo		null	null	null	2014-12-12	BOL124	BOL
BOL029	IBTA		EstaciÃ³n Experimental Agropecuaria La Tomborada	Governmental						Cochabamba						null	null	null	2014-12-12		BOL
BOL007	IBTA-TORALAP		EstaciÃ³n Experimental Toralapa, IBTA	Governmental					C.P. 4285	Tiraque, Cochabamba		(59142)40929/40668	(59142)45708			-17.26	-66.1	null	2014-12-12	BOL317	BOL
BOL316	INIAF		Instituto Nacional de InnovaciÃ³n Agropecuaria y Forestal	Governmental					Calle BatallÃ³n Colorados NÂº 24, Edif. El Condor Piso 12	La Paz		(591)2 2441153 - 2 2441608		contacto@iniaf.gob.bo	http://www.iniaf.gob.bo	null	null	null	2014-09-19	BOL316	BOL
BOL319	CIA-UPEA		Carrera de IngenierÃ­a AgronÃ³mica, Universidad PÃºblica de El Alto	Governmental					Avenida Sucre A, S/N Villa Esperanza	Ciudad de El Alto		+591 2115231			http://www.upea.edu.bo/index.php?option=com_content&view=article&id=92&Itemid=99	null	null	null	2014-09-19	BOL319	BOL
BOL094	FA-UMSA		Facultad de AgronomÃ­a	Governmental					HÃ©roes del Acre Esquina Landaeta NÂ° 1850	La Paz	Casilla 930	(591-2) 374212	(591-2) 484835 / 311795		www.umsanet.edu.bo	null	null	null	2014-12-12	BOL094	BOL
BOL014	UMSS		Facultad de Ciencias Agropecuarias, Universidad Mayor de San SimÃ³n	Governmental					Casilla 992	Cochabamba		32540	32545			null	null	null	2014-12-12	BOL030	BOL
BOL119	CENAVIT		Centro Nacional VitivinÃ­cola	Governmental	1				Valle de ConcepciÃ³n, Pampa Colorada, Tarija Km.24 al Valle	Tarija (Provincia Aviles)	Casilla correo N 147	(591-4) 6651054 / 6136064	(591-4) 6136064	cenavit@cosett.com.bo	www.cenavit.org	null	null	null	2014-12-12	BOL119	BOL
BOL164	SEDAG-Tarija		Servicio Departamental Agropecuario de Tarija	Governmental	1				C/ Comercio Zona Mercado Campesino	Tarija		(591-4) 6644397 / 6643950	(591-4) 6643950 / 06114151	sedagtja@cosett.com.bo		null	null	null	2014-12-12	BOL164	BOL
BOL102	DGASA		DirecciÃ³n General Agropecuaria y Seguridad Alimentaria	Governmental					c. Rosendo GutiÃ©rrez # 1061 (casi Av. Jaimes Freyre)	La Paz		(591-2) 2422251 / 2413520			www.agrobolivia.gov.bo	null	null	null	2014-12-12	BOL102	BOL
BOL128	CIC-BAGAF-UATF		Centro de InvestigaciÃ³n y ConservaciÃ³n de la Biodiversidad Andina, Facultad de Ciencias AgrÃ­colas y Pecuarias, Universidad AutÃ³noma 'TomÃ¡s FrÃ­as'	Governmental					Av. Del Maestro s/n	PotosÃ­	Casilla 21	(591-2) 6229096 / 6227442		bagaf_pts@hotmail.com	www.uatf.edu.bo	null	null	null	2014-12-12	BOL128	BOL
BOL056	IBTA		EstaciÃ³n Experimental 'Coroico'	Governmental					Edf'Oruro II' Dpt10B, Murillo 1145	La Paz						null	null	null	2014-12-12		BOL
BOL163	BASFOR		Centro de Semillas Forestales	Governmental					Av. Atahuallpa Final (Escuela Forestal)	Cochabamba	Casilla 5453	(591-4) 4451116 / 4451118	(591-4) 4451118	basfor@entelnet.bo	www.basfor.com.bo; www.umss.edu.bo	null	null	null	2014-12-12	BOL163	BOL
BOL189			Corregimiento de Carapari, Prefectura de Tarija	Governmental					Carapari 2da. secciÃ³n de la Prov.Gran Chaco	Carapari		(591-4) 6136225				null	null	null	2014-12-12	BOL189	BOL
BOL141			AsociaciÃ³n San Jacinto, Prefectura del Departamento de Tarija	Governmental					Zona el Portillo Km. 9 Carretera Panamericana Tarija-Bermejo	Tarija	Casilla 1288	(591-4) 6642450	(591-4) 6642252	sjacinto@cosett.com.bo		null	null	null	2014-12-12	BOL141	BOL
BOL118			Prefectura de Tarija	Governmental					General Trigo esq. 15 de Abril - Plaza Luis de Fuentes	Tarija		(591-4) 6642131			www.prefecturatarija.org	null	null	null	2014-12-12	BOL118	BOL
BOL154	DGSAR		Servicios Agropecuarios y Riego DGSAR Â MACA	Governmental						La Paz						null	null	null	2014-12-12	BOL068	BOL
BOL105	ORSC		Oficina Regional de Semillas Chuquisaca	Governmental					Calle J. GutiÃ©rrez Guerra NÂ° 57 Zona Barrio Bancario	Chuquisaca		(591-64) 61721 / 41316	(591-64) 61721	semilla@mara.scr.entelnet.bo	www.semillas.org	null	null	null	2014-12-12	BOL105	BOL
BOL103	UAF		Unidad AgrÃ­cola y Forestal	Governmental					c. Rosendo Gutierrez # 1061 (casi Av. Jaimes Freyre)	La Paz		(591-2) 2422251 / 2413520			www.agrobolivia.gov.bo	null	null	null	2014-12-12	BOL103	BOL
BOL123	CLAS		Centro de Levantamientos Aeroespaciales y Aplicaciones de SIG	Governmental					Universidad Mayor de San SimÃ³n, Campus Universitario, Edificio MultiacadÃ©mico	Cochabamba	P.O. Box 5294	(591-4) 4540750 / 4542775 / 4232541	(591-4) 4256551	clas.itc@clas.umss.edu.bo	www.clas.umss.edu.bo	null	null	null	2014-12-12	BOL123	BOL
BOL115	ColecciÃ³n UMSA		ColecciÃ³n de trabajo de Granos andinos - Universidad Mayor de San AndrÃ©s	Governmental						La Paz						null	null	null	2014-12-12	BOL115	BOL
BOL100	FCAP-UTO		Facultad de Ciencias AgrÃ­colas, Pecuarias y Veterinaria	Governmental					Ciudad Universitaria (Zona Sud)	Oruro		(591-2) 5261645 / 5261416 / 5250100	(591-2) 5261645	agro-uto@coteor.net.bo	www.uto.edu.bo	null	null	null	2014-12-12	BOL100	BOL
BOL101	VAAR		Viceministerio de Asuntos Agropecuarios y Riego	Governmental					Calle Rosendo GutiÃ©rrez 1061 casi esquina Jaime Freyre (Sopocachi)	La Paz	Casilla 4536	(591-2) 2422251 / 2413520		info@maca.gov.bo	www.agrobolivia.gov.bo	null	null	null	2014-12-12	BOL101	BOL
BOL077	UMSA		Universidad Mayor de San AndrÃ©s	Governmental					Av. Villazon NÂ° 1995 Monoblock Central	La Paz		(591-2) 4352232			www.umsa.umsanet.edu.bo	null	null	null	2014-12-12	BOL077	BOL
BOL067	MDARAyMA		Ministerio de Desarrollo Rural, Agropecuario y Medio Ambiente	Governmental					Av. Camacho # 1471	La Paz	Casilla 4536	(591-2) 2 111103 - 2 200919 - 2 200885	(591-2) 2111067	despacho@agrobolivia.gov.bo	www.agrobolivia.gov.bo	null	null	null	2014-12-12	BOL067	BOL
BOL120	CNPSH		Centro Nacional de ProducciÃ³n de Semillas de Hortalizas	Governmental	0	0	0	1	Villa Montenegro Km. 23, 5 a Oruro - Cochabamba	Cochabamba	5509 Cochabamba	(591) 4 4385918			www.iniaf.gob.bo			null	2015-12-08	BOL120	BOL
BOL075	BIDA		FundaciÃ³n para la Biodiversidad y Desarrollo Ambiental	Governmental					Capinota	Cochabamba		(591-4) 4272713		fundabida@hotmail.com		null	null	null	2014-12-12	BOL075	BOL
BOL087	IIAEV		Instituto de Investigaciones AgrÃ­colas 'El Vallecito'	Governmental				1	Km. 7.2 Carretera al Norte	Santa Cruz	Casilla 702	(591-3) 3422130	(591-3) 3422130	valleuni@cotas.com.bo	www.iia-elvallecito	null	null	null	2014-12-12	BOL087	BOL
BOL124	ORS Tarija		Oficina Regional de Semillas Tarija	Governmental					Las Barracas Km 2 1/2 Ruta Tomatitas	Tarija		(591-66) 43513	(591-66) 43513	semillas@mail.cosett.com.bo	www.semillas.org	null	null	null	2014-12-12	BOL124	BOL
BOL097	MHNNKM		Museo de Historia Natural Noel Kempff Mercado	Governmental					Av. Irala # 565	Santa Cruz		(591-3) 366574	(591-3) 371216	muse@museonoelkempff.org	www.museonoelkemff.org	null	null	null	2014-12-12	BOL097	BOL
BOL095	MDS		Ministerio de Desarrollo Sostenible	Governmental					Av. Mariscal Santa Cruz NÂº1092, Edif. Ex Comibol Piso 4	La Paz	12814	(591-2) 211600/2318473	(591-2) 2318473		www.mds.gov.bo	null	null	null	2014-12-12	BOL095	BOL
BOL078	HNB		Herbario Nacional de Bolivia	Governmental		1			Calle 27 de Cota Cota sin nÃºmero, Campus Universitario de la UMSA	La Paz	10077	(591-2) 2770962/2792416	(591-2) 2777511	lpb@acelerate.com	http://ie-umsa.edu.bo/flora/contacts.html	null	null	null	2014-12-12	BOL078	BOL
BOL093	IE		Instituto de InvestigaciÃ³n en EcologÃ­a	Governmental					Cota Cota, calle 27 (Campus Universitario)	La Paz	Casilla 10077	(591-2) 792416 / 792582 / 799459	(591-2) 795111			null	null	null	2014-12-12	BOL093	BOL
BOL061	EEAS-CIAT		EstaciÃ³n Experimental AgrÃ­cola de Saavedra - Centro Internacional de Agricultura Tropical	Governmental										basefor@ciatbo.org		null	null	null	2014-12-12		BOL
BOL081	UMSS		Universidad Mayor de San SimÃ³n	Governmental					ProlongaciÃ³n calle JordÃ¡n	Cochabamba	Casilla 992				www.umss.edu.bo	null	null	null	2014-12-12	BOL081	BOL
BOL085	IESE		Instituto de Estudios Sociales y EconÃ³micos	Governmental					4500133/4500133/4251266	Cochabamba	Casilla 4973	(591-4) 4500133 / 4500133 / 4251266				null	null	null	2014-12-12	BOL085	BOL
BOL162	CIF		Centro de Investigaciones en Forrajes 'La Violeta'	Governmental					Tiquipaya La Violeta s/n	Cochabamba	Casilla 5842	(591-4) 4288579	(591-4) 4288579	cifumss@supernet.com.bo	www.umss.edu.bo - www.supernet.com.bo/cifumss	null	null	null	2014-12-12	BOL162	BOL
BOL070	SIBTA		Sistema Boliviano de TecnologÃ­a Agropecuaria	Governmental					Av. HÃ©ctor Ormachea, esq. Calle 12, Piso 3, Obrajes	La Paz		(591-2) 2786937 / 2782161	(591-2) 2786937 / 2782161	ucpsa@sibta.gov.bo	http://www.sibta.gov.bo	null	null	null	2014-12-12	BOL070	BOL
BOL073	SINSAAT		Sistema Nacional de Seguimiento Alimentario y Alerta Temprana	Governmental						La Paz		(591-2) 2372643		central@sinsaat.org		null	null	null	2014-12-12	BOL073	BOL
BOL069	UTS		Unidad de TecnologÃ­a y Sanidad	Governmental					Calle Rosendo GutiÃ©rrez NÂ° 1061 casi esquina Jaime Freyre (Sopocachi)	La Paz		(591-2) 2414839 / 2414868		uts-maca@entelnet.bo, uts.maca@sibta.gov.bo	www.agrobolivia.gov.bo	null	null	null	2014-12-12	BOL069	BOL
BOL002	MAGDER		Ministerio de Agricultura, GanaderÃ­a y Desarrollo Rural	Governmental					Avenida Camacho #1471	La Paz	13348	(591-2)2374292/70	(591-2)2336041			null	null	null	2014-12-12		BOL
BOL046			Ministerio de Planeamiento y CoordinaciÃ³n de Desarrollo EconÃ³mico y Social	Governmental					Avenida Arce 2147, Casilla 3116	La Paz						null	null	null	2014-12-12		BOL
BOL057	MAGDER		Unidad de Bitecnologia Agricola, Ministerio de Agricultura, GanaderÃ­a y Desarrollo Rural	Governmental					Av. Camacho No. 1471 Casilla 13348	La Paz		(591-2)2374272/0	(591-2)2336041	silvar@telecel.net.bo		null	null	null	2014-12-12		BOL
BOL190			Prefectura Cochabamba	Governmental					Plaza 14 de Septiembre	Cochabamba					www.prefecturacochabamba.gov.bo	null	null	null	2014-12-12	BOL190	BOL
BOL053	IBTA		EstaciÃ³n Experimental 'Gran Chaco', Instituto Boliviano de TecnologÃ­a Agropecuaria	Governmental					Casilla 49 - Correo Central	Yacuiba						null	null	null	2014-12-12		BOL
BOL030	FCAyP		Facultad de Ciencias AgrÃ­colas y Pecuarias 'MartÃ­n CÃ¡rdenas'	Governmental					Km. 5 Carr. Cochabamba-Santa Cruz	Cochabamba, Santa Cruz	Casilla 4894	(591-4) 4253284 / 4329666	(591-4) 4234123	agro@agr.umss.edu.bo	www.umss.edu.bo	null	null	null	2014-12-12	BOL030	BOL
BOL021	UO		Facultad de AgronomÃ­a, Universidad TÃ©cnica de Oruro	Governmental					Casilla 49, Avda. 6 de Oct. 1209	Oruro		50100		rector@uto.edu.bo		-17.94	-67.12	null	2014-12-12	BOL100	BOL
BOL005	U-JMSARACHO		Universidad JuÃ¡n Misael Saracho	Governmental					CP 51, La Madrid 0166	Tarija		3110-11-12				null	null	null	2014-12-12		BOL
BOL058	MAGDR		Departamento de BiotecnologÃ­a AgrÃ­cola, Ministerio de Agricultura, GanaderÃ­a y Desarrollo Rural	Governmental					Av. Camacho 1471, P.O.B. 13348	La Paz		(591-2)374292 int118	(591-2)359480			null	null	null	2014-12-12	BOL067	BOL
BOL015	UNSA-HERBA		Facultad de AgronomÃ­a, Universidad Mayor de San AndrÃ©s	Governmental					Casilla 6042	La Paz		359490	591-2359491		http://www.umsanet.edu.bo/fac/agro	null	null	null	2014-12-12	BOL094	BOL
BOL011	IBTA-EE.CHIM		EstaciÃ³n Experimental de la Jota Chimore, Cochabamba	Governmental						Chimore, Cochabamba		(591-4) 4136384				null	null	null	2014-12-12		BOL
BOL060	VRNMA		Vice Ministerio de Recursos Naturales y Medio Ambiente, Ministerio de Desarrollo Sostenible	Governmental					Av. Mariscal Santa Cruz NÂ° 1092, Edificio ex Comibol, Piso 6	La Paz	Casilla 12814	(591-2) 2116000	(591-2) 2310966	vrnma@mds.gov.bo	www.mds.gov.bo	null	null	null	2014-12-12	BOL060	BOL
BOL038	PROINPA		Programa de InvestigaciÃ³n de la Papa, IBTA-CIP-COTESU	Governmental					Av. Blanco Galindo km 12.5	Cochabamba	Casilla 4285	591-4360800/1	591-360802	proinpa@proinpa.org		-17.52	-65.67	null	2014-12-12	BOL064	BOL
BOL068	DGSAR		DirecciÃ³n General de Servicios Agropecuarios y Riego	Governmental					Calle Rosendo GutiÃ©rrez 1061 casi esquina Jaime Freyre (Sopocachi)	La Paz	Casilla 4536	(591-2) 2422251 / 2414868		info@maca.gov.bo	www.agrobolivia.gov.bo, www.sibta.gov.bo	null	null	null	2014-12-12	BOL068	BOL
BOL071	FDTA - Valles		FundaciÃ³n para el Desarrollo TecnolÃ³gico Agropecuario de los Valles	Governmental					Av. Salamanca	Cochabamba	Casilla 269	(591-4) 4525160 / 4525158 / 4115056	(591-4) 452 5160 / 411 5056	rdaza@fdtavalle.org	www.fdta-valles.org	null	null	null	2014-12-12	BOL071	BOL
BOL092	MMNP - PRODII		Mancomunidad de Municipios Norte PotosÃ­	Governmental						Norte PotosÃ­		(591-4) 5820248		prodii@hotmail.com		null	null	null	2014-12-12	BOL092	BOL
BOL006	IBTA-EE.SCRU		EstaciÃ³n Experimental Santa Cruz, IBTA	Governmental						Santa Cruz						null	null	null	2014-12-12		BOL
BOL027	IBTA-EE.CHAP		EstaciÃ³n Experimental Chapare, IBTA	Governmental					Edificio Los Tiempos, 6to. Piso,	Cochabamba		(591-4) 4487007 / 4487008	(591-4) 4487009	ibtaibta.concade.net		null	null	null	2017-06-23		BOL
BOL059	SIBTA		Sistema Boliviano de TecnologÃ­a Agropecuaria, Ministerio de Agricultura, GanaderÃ­a y Desarrollo Rural	Governmental					Calle Gabriel Rene Moreno final	Riberalta, Vaca Diez P.O.Box 8		(591)8522394	(591)8523563/8523474	cipcanor@scbbs-bo.com		-10.52	-65.45	null	2014-12-12		BOL
BOL047	ANCB		Academia Nacional de Ciencias de Bolivia	Governmental					Avenida 16 de Julio No. 1732	La Paz	5829	(591-2) 363990	(591-2) 379681	aciencia_bo@hotmail.com	http://www.uco.es/grupos/cyted/unidad14.htm	null	null	null	2014-12-12	BOL047	BOL
BOL031			Instituto Nacional de Trigo, Ministerio de Agricultura	Governmental						La Paz						null	null	null	2014-12-12		BOL
BOL009	CIAT-Bolivia		Centro de InvestigaciÃ³n de Agricultura Tropical, Bolivia	Governmental	1				Avenida Ejercito NÂ° 131	Santa Cruz	Casilla 247	(591-3) 3370000	(591-3) 3331009	ciat@ciatbo.org	www.ciatbo.org	-17.45	-63.14	null	2014-12-12	BOL009	BOL
BOL001	IBTA-EE.PATA		EstaciÃ³n Experimental Patacamaya, Instituto Boliviano de TecnologÃ­a Agropecuaria	Governmental					Km 102 Carr. La Paz-Oruro, CP 5783	La Paz		(5912)374289	(0591-2)370883			-16.3	-68.1	null	2014-12-12		BOL
BOL121			Centro Experimental Condoriri	Governmental												null	null	null	2014-12-12	BOL121	BOL
BOL317	EE-Toralapa INIAF		EstaciÃ³n Experimental de Toralapa	Governmental	1	0	1	0	71 km de la carretera antigua de Cochabamba a Santa Cruz	Tiraque					http://www.iniaf.gob.bo/index.php/en/2012-09-17-22-45-34/2012-10-17-14-28-12/toralapa	-17.42	-65.72	null	2015-12-08	BOL317	BOL
BRA131			EstaÃ§Ã£o Experimental de Pindorama	Governmental						Pindorama, SÃ£o Paulo						null	null	null	2014-12-12	BRA131	BRA
BRA020	CPACT/EMBRAP		Embrapa Clima Temperado	Governmental			1		BR 392 km 78 9Âº distrito	Pelotas / RS	96.001-970	(55-53) 275-8100	(55-53) 275-8221	bibcpct@cpct.embrapa.br		-31.4	-52.2	null	2014-12-12	BRA020	BRA
BRA021	EMPASC		Empresa Catarinense de Pesquisa Agropecuaria	Governmental			1		C.C. D-20, Estr. Geral Itacorub	FlorianÃ³polis, Santa Catarina	88 000	(0482)331344				-27.35	-48.31	null	2014-12-12	BRA021	BRA
BRA006	IAC		Instituto AgronÃ³mico de Campinas	Governmental	1				C.P. 28 Av. Barao de Itapura 1481	Campinas, SÃ£o Paulo	13001-970	-32315386	-32314907	veiga@iac.sp.gov.br	http://iac.sp.gov.br	-22.54	-47.06	null	2016-02-05	BRA006	BRA
BRA019	CPPSE		Embrapa PecuÃ¡ria Sudeste	Governmental			1		Rodovia Washington Luiz, Km 234	SÃ£o Carlos / SP	13.560-970	(55-16) 261-5611	(55-16) 261-5754	chefia@cppse.embrapa.br	http://www.cppse.embrapa.br	-31.17	-54.06	null	2014-12-12	BRA019	BRA
BRA031	UEPAE-MANAUS		Unitade de ExecuÃ§Ã£o de Pesquisa de Ambito Estadual, EMBRAPA	Governmental					C.C. 455	Manaus, Amazonas	69 000					-3.06	-60.1	null	2014-12-12	BRA031	BRA
BRA027	CPAA		Embrapa AmazÃ´nia Ocidental	Governmental	1				Rodovia AM 010 km 29	Manaus / AM	69.048-660	(55-92) 622-2012	(55-92) 622-1100	cpaa@cr-am.rnp.br	http://www.cpaa.embrapa.br	-3.06	-60.05	null	2014-12-12	BRA027	BRA
BRA022	EPABA		Empresa de Pesquisa AgropecuÃ¡ria da Bahia	Governmental					C.C. 1222,Av. Ademar de Barros 967	Itaberaba, Bahia	40 000	(075)2351452				-12.34	-40.21	null	2014-12-12	BRA184	BRA
BRA007	CNPA		Embrapa AlgodÃ£o	Governmental					Rua Osvaldo Cruz, 1143 -CenteÃ¡rio	Campina Grande / PB	58.107-720	(55-83) 341-3608	(55-83) 322-7751	algodao@cnpa.embrapa.br	http://www.cnpa.embrapa.br	-7.15	-35.5	null	2014-12-12	BRA007	BRA
BRA043	IPA		Empresa Pernambucana de Pesquisa AgropecuÃ¡ria	Governmental	1				C.P. 1022, Av.Gal.San Martin 1371	Recife, Pernambuco	50761-000	(55-81)4452200	(55-81)2273903	ipa@ipa.br		-8.1	-34.54	null	2014-12-12	BRA043	BRA
BRA009	CNPC		Embrapa Caprinos	Governmental			1		Fazenda TrÃªs Lagoas Estrada Sobral km 04	Sobral / CE	62.011-970	(55-88) 677-7055	(55-88) 612-1132	ainfo@cnpc.embrapa.br	http://www.cnpc.embrapa.br	-3.45	-40.2	null	2014-12-12	BRA009	BRA
BRA003	CENARGEN		Embrapa Recursos GenÃ©ticos e Biotecnologia	Governmental	1	0	1	1	Parque EstaÃ§Ã£o BiolÃ³gica, PqEB, Av. W5 Norte (final)	BrasÃ­lia-DF	70.770-917	+55 61 3448-4700	+55 61 3340-3624	cenargen.chgeral@embrapa.br	https://www.embrapa.br/recursos-geneticos-e-biotecnologia	-15.45	-47.57	null	2016-02-05	BRA003	BRA
BRA046	AIIG		IntroduÃ§Ã£o e Intercambio de Germoplasma, CENARGEN	Governmental					C.P.10.2372	BrasÃ­lia D.F.	70770					null	null	null	2014-12-12	BRA046	BRA
BRA010	CNPGC		Embrapa Gado de Corte	Governmental			1		Rodovia BR 262 km 4 SaÃ­da para Aquidauana	Campo Grande- MS	79.106-000	(55-67) 768-2000	(55-67) 763-4403	ainfo@cnpg1.embrapa.br		-20.25	-54.4	null	2014-12-12	BRA010	BRA
BRA058	MAPA		MinistÃ©rio da Agricultura, PecuÃ¡ria e Abastecimento	Governmental	0	0	0	0	Esplanada dos MinistÃ©rios, bloco D	BrasÃ­lia-DF	70.043-900	+55 61 3218-2828	+55 61 3218-2828	gm@agricultura.gov.br	http://www.agricultura.gov.br	null	null	null	2016-02-05	BRA058	BRA
BRA081			Departamento de Botanica, Universidade Federal do Rio Grande do Sul	Governmental		1			Av. Paulo Gama No. 40	Porto Alegre	90 000					null	null	null	2014-12-12	BRA081	BRA
BRA042	PESAGRO		Empresa de Pesquisa AgropecuÃ¡ria do Estado do Rio de Janeiro	Governmental	0	0	1	0	Alameda Sao Boaventura 770 Fonseca	NiterÃ³i, Rio de Janeiro	24120-191	+55 21 3607-5005		dt@pesagro.rj.gov.br	http://www.pesagro.rj.gov.br			null	2016-02-16	BRA042	BRA
BRA048	ACGES		ConservaÃ§Ã£o de Germoplasma ex situ, CENARGEN	Governmental					C.P. 10.2372	BrasÃ­lia D.F.	70770					null	null	null	2014-12-12	BRA048	BRA
BRA004	CNPMF		Embrapa Mandioca e Fruticultura Tropical	Governmental	1	0	1	1	Rua Embrapa S/NÂº	Cruz das Almas / BA	44380-000	-11380	-11429	sac@cnpmf.embrapa.br	http://www.cnpmf.embrapa.br	-12	-39.06	null	2016-02-05	BRA004	BRA
BRA078			Agronomia, Universidade Federal do Rio Grande do Sul	Governmental					Caixa Postal 776	Porto Alegre, RS	90 000	0055 51 319 1310	0055 51 319 1310			null	null	null	2014-12-12	BRA078	BRA
BRA032	EPAGRI-SA		EstaÃ§Ã£o Experimental de ItajaÃ­, EMPASC	Governmental	1				Via A. Heil, Km 6 s/n, C.P. 277	Itaja, Santa Catarina	88301-970	(55-47) 346-5244	(55-47) 346-5255	eeitajai@melim.com.br		-26.5	-48.39	null	2014-12-12	BRA032	BRA
BRA053	ABM		Biologia Molecular, CENARGEN	Governmental					C.P.10.2372	BrasÃ­lia D.F.	70.77					null	null	null	2014-12-12	BRA053	BRA
BRA127			Esta!ao Experimental de Campinas	Governmental						Campinas, Sao Paulo						null	null	null	2017-03-31		BRA
BRA062	UEPAE-MACAPA		Unitade de ExecuÃ§Ã£o de Pesquisa de Ambito Estadual, MacapÃ¡	Governmental					C.C. 10, R.Independencia 86	MacapÃ¡, AmapÃ¡	68 900	(096)2223492				null	null	null	2014-12-12	BRA062	BRA
BRA061	CPAF-ACRE		Embrapa Acre	Governmental	1				BR 364 km 14, estrada de Porto Velho	Rio Branco / AC	69.901-180	(55-68) 224-3931	(55-68) 224-4035			-9.59	-67.49	null	2017-07-05	BRA061	BRA
BRA117			Setor de CiÃªncias AgrÃ¡rias, Universidade Federal do ParanÃ¡	Governmental					Rua Bom Jesus, 650	Curitiba, PR	80.03					null	null	null	2014-12-12	BRA117	BRA
BRA116	MMA		MinistÃ©rio do Meio Ambiente	Governmental	0	0	0	0	Esplanada dos MinistÃ©rios, bloco B	BrasÃ­lia-DF	70068-900	+55 61 2028-1057	+55 61 2028-1756	gm@mma.gov.br, asin@mma.gov.br	http://www.mma.gov.br			null	2016-02-02	BRA116	BRA
BRA012	CNPH		Embrapa HortaliÃ§as	Governmental			1		BR 060 km 09, Rodovia BrasÃ­lia / AnÃ¡polis	BrasÃ­lia / D.F.	70.359-970	(55-61) 385-9000	(55-61) 556-5744	aicnph@sede.embrapa.br		-15.5	-47.62	null	2014-12-12	BRA012	BRA
BRA035	CPATC		Embrapa Tabuleiros Costeiros	Governmental	1				Av. Beira Mar 3250	AracajÃº / SE	49.025-040	(55-79) 217-1300	(55-79) 217-9145		http://www.cpatc.embrapa.br	-4.07	-38.31	null	2014-12-12	BRA035	BRA
BRA017	CPATSA		Embrapa Semi-Ãrido	Governmental	1				BR 428 km 152, Zona Rural	Petrolina, PE	56.300-000	(55-81) 862-1711	(55-81) 862-1744	ainfo@cpatsa.embrapa.br	http://www.cpatsa.embrapa.br	-9.22	-40.3	null	2014-12-12	BRA017	BRA
BRA067	EMCAPA		Empresa Capixaba de Pesquisa AgropecuÃ¡ria	Governmental	1				C.P. 391	VitÃ³ria, Espirito Santo	29010-901	(55-27) 2224100	(55-27) 2223848	biblioteca@emater.es.gov.br		-20.19	-40.21	null	2014-12-12	BRA067	BRA
BRA066	UNESP-BOTUCA		Facultade de CiÃªncias Agronomicas, Universidade do Estado de SÃ£o Paulo	Governmental					C.P. 237	BotucatÃº, SÃ£o Paulo	18.6	(0149)223883				-22.52	-48.3	null	2014-12-12	BRA066	BRA
BRA005	UFV		Departamento de Fitotecnia, Universidade Federal de ViÃ§osa	Governmental	1					ViÃ§osa, Mato Grosso	36571-000	(031)8912919		ftc@mail.ufv.br	http://www.ufv.br/dft/index.html	null	null	null	2014-12-12	BRA005	BRA
BRA049	ACGIS		ConservaÃ§Ã£o de Germoplasma in situ, CENARGEN	Governmental					C.P. 10.2372	BrasÃ­lia D.F.	70770					null	null	null	2014-12-12	BRA049	BRA
BRA075			Universidade Federal do Rio Grande do Sul	Governmental					Rua Silva Jardim 591, Ap. 801	Porto Allegre	90 000					null	null	null	2014-12-12	BRA075	BRA
BRA008	CNPAF		Embrapa Arroz e FeijÃ£o	Governmental			1		Rodovia GO N. Veneza km 12 Faz. Capivara	GoiÃ¢nia / GO	75.375-000	(55-62) 833-2110	(55-62) 833-2100	cnpaf@cnpaf.embrapa.br	http://www.cnpaf.embrapa.br	-16.43	-49.18	null	2014-12-12	BRA008	BRA
BRA029	EMCAPA-EEMF		EstaÃ§Ã£o Experimental Mendes da Fonseca, EMCAPA	Governmental						Venda Nova Imigr., Espirito Santo	29 375					-20	-42	null	2014-12-12	BRA029	BRA
BRA028	EMPASC-EEC		EstaÃ§Ã£o Experimental de CaÃ§ador, EMPASC	Governmental					C.C. 591 Barrio Bom Succeso	CaÃ§ador, Santa Catarina	89 500	(55-49) 663-0211	(55-49) 663-3211	kcarlos@unc-cdr.ret.sc.br		-26.51	-50.54	null	2014-12-12	BRA028	BRA
BRA085			Departamento para a DifusÃ£o de Tecnologia, EMBRAPA	Governmental					Caixa Postal 04.0315	BrasÃ­lia D.F.	70 312					null	null	null	2014-12-12	BRA085	BRA
BRA001	CNPMS		Embrapa Milho e Sorgo	Governmental	0	0	1	0	Rodovia MG 424 km 65	Sete Lagoas / MG	35.701-970	(55-31) 779-1000	(55-31) 779-1088	ainfo@cnpms.embrapa.br	http://www.cnpms.embrapa.br	-44.15	-19.29	null	2016-02-05	BRA001	BRA
BRA002	EMBRAPA		Empresa Brasileira de Pesquisa AgropecuÃ¡ria	Governmental	1	0	1	1	Parque EstaÃ§Ã£o BiolÃ³gica (PqEB), s/nÂº. Avenida W3 Norte (final), EdifÃ­cio Sede da Embrapa.	BrasÃ­lia-DF	70770-901	+55 61 3448-4433	+55 61 3448-4890	chefia.sri@embrapa.br	www.embrapa.br	-15.73	-47.89	null	2016-02-05	BRA002	BRA
BRA026	INPA		Instituto Nacional de Pesquisas da AmazÃ´nia	Governmental	1	0	1	1	C.P. 478,Alameda C. Ferreira 1756	Manaus, Amazonas	69083-000	(55-92) 642-1845	(55-92) 642-1845	sonia@inpa.gov.br	http://www.inpa.gov.br	-3.06	-60	null	2016-01-27	BRA026	BRA
BRA015	CNPT		Embrapa Trigo	Governmental			1		BR 285, km 174	Passo Fundo / RS	99.001-970	(55-54) 311-3444	(55-54) 311-3617	postmaster@cnpt.embrapa.br		-28.16	-52.2	null	2017-06-23	BRA015	BRA
BRA014	CNPSO		Embrapa Soja	Governmental			1		Rodovia Carlos JoÃ£o Strass	Londrina / PR	86.001-970	(55-43) 371-6000	(55-43) 371-6100	abdelnor@cnpso.embrapa.br	http://www.cnpso.embrapa.br	-23.18	-51.13	null	2014-12-12	BRA014	BRA
BRA018	CPATU		Embrapa AmazÃ´nia Oriental	Governmental	1				Travessa Dr. Eneas Pinheiro s/nÂº	BelÃ©m / PA	66.095-100	(55-91) 276-9845	(55-91) 276-9845	cpatu@cpatu.embrapa.br	http://www.cpatu.embrapa.br	-1.27	-48.29	null	2014-12-12	BRA018	BRA
BRA025	UB		Departamento de Agronomia, Universidade de BrasÃ­lia	Governmental					C.C. 153085, Campus Universitario	BrasÃ­lia, D.F.	70 910	(061)2740022		secfav@unb.br		-15.4	-47.62	null	2014-12-12	BRA025	BRA
BRA050	ACAV		CaracterizaÃ§Ã£o e AvaliaÃ§Ã£o, CENARGEN	Governmental					C.P. 10.2372	BrasÃ­lia D.F.						null	null	null	2014-12-12	BRA050	BRA
BRA074	CEPEC		Centro de Pesquisa do Cacao	Governmental					Caixa Postal 7	Itabuna, Bahia	45 600	(55)73 2143200	(55)73 2143204	raul@cepec.gov.br	http://www.cepec.gov.br/index.html	null	null	null	2014-12-12	BRA074	BRA
BRA033	FCAV		Departmento de Horticultura, Faculdade CiÃªncias AgrÃ¡rias e VeterinÃ¡rias	Governmental	1				'Campus' de Jaboticabal - C.P. 145	Jaboticabal, SÃ£o Paulo	14870-000	-32315386	-5770		http://www.fcav.unesp.br	-21.15	-48.17	null	2014-12-12	BRA033	BRA
BRA034	CPAC		Embrapa Cerrados	Governmental	1				BR 020 km 18 Rodovia BrasÃ­lia / Fortaleza	Planaltina / DF	73.301-970	(55-61)388-9898	(55-61)389-2953	bibcpac@cpac.embrapa.br	http://www.cpac.embrapa.br	-15.39	-47.38	null	2014-12-12	BRA034	BRA
BRA090			Instituto de BiociÃªncias, Universidade Federal do Rio Grande do Sul	Governmental					Av. Paulo Gama S/N	Porto Alegre, RS	90 000					null	null	null	2014-12-12	BRA090	BRA
BRA095	UNB		Departamento GenÃ©tica, Universidade de BrasÃ­lia	Governmental	1				Caixa Postal 04477	BrasÃ­lia D.F.	70919-000	(55-61) 2722187	(55-61) 3493562	ibd@unb.br	http://www.unb.br/ib/gem/	-15.55	-47.57	null	2014-12-12	BRA095	BRA
BRA073			Departamento de BiociÃªncias, Universidade Federal de Uberlandia	Governmental					Campus Umuarama	Uberlandia, Minas Gerais	38 400	(034)2323436				null	null	null	2014-12-12	BRA073	BRA
BRA118	UFV		Departmento de Engenharia Florestal, Universidade Federal de ViÃ§osa	Governmental					Campus Universitario	ViÃ§osa, MG	36570	-6341	-6353	def@ufv.br	http://www.ufv.br	null	null	null	2014-12-12	BRA118	BRA
BRA080			Nucleo Bibliografia/DocumentaÃ§Ã£o CEPLAC/DEPEA	Governmental					Rodovia Augusto Montenegro Km 7	BelÃ©m, ParÃ¡	66 000					null	null	null	2014-12-12	BRA080	BRA
BRA097	LAS		LaboratÃ³rio de AnÃ¡lise de Sementes, Jardim BotÃ¢nico do Rio de Janeiro	Governmental					Rua Pacheco Leao, 915	Rio de Janeiro, RJ	22 460	(021)2948696				null	null	null	2014-12-12	BRA097	BRA
BRA023	IPA		EstaÃ§Ã£o	Governmental	0	0	1	0		Serra Talhada, Pernambuco				ipa@ipa.br		-8.01	-38.17	null	2016-02-04	BRA023	BRA
BRA044	IAPAR		Instituto AgronÃ´mico do ParanÃ¡	Governmental	1	0	1	1	Rodovia Celso Garcia Cid, Km 375	Londrina-PR	86047-902	+55 43 3376-2000	+55 43 3376-2000	iapar@iapar.br	http://www.iapar.br	-23.13	-51.13	null	2016-01-27	BRA044	BRA
BRA101			Centro de Treinamento e Pesquisa, Universidade Federal Rural de Pernambuco	Governmental					Fazenda Saco	Serra Talhada, PE	56 900					null	null	null	2014-12-12	BRA101	BRA
BRA093			Banco de Germoplasma de HortaliÃ§as, Universidade Federal de ViÃ§osa	Governmental						ViÃ§osa						null	null	null	2014-12-12	BRA093	BRA
BRA036	IPAGRO		EstaÃ§Ã£o Experimental FitotÃ©cnica de Taquari	Governmental	1				C.P. 12	Taquari, Rio Grande do Sul	95 860			cpftluiz@tknet.com.br		-29.36	-50.46	null	2014-12-12	BRA036	BRA
BRA092			Centro Nacional de Agronomia, DirecÃ§Ã£o General de InvestigaÃ§Ã£o	Governmental					Agrarias de Santa Tecla	Salvador, BA						null	null	null	2014-12-12	BRA092	BRA
BRA056	CHAT		Chefia Adjunta TÃ©cnica, CENARGEN	Governmental					C.P. 10.2372	BrasÃ­lia D.F.	70.77					null	null	null	2014-12-12	BRA056	BRA
BRA190	CNPF		Embrapa Florestas	Governmental					Estrada da Ribeira, km 111	Colombo/PR	83411-000	-9261	-9262	sac@cnpf.embrapa.br	http://www.cnpf.embrapa.br	null	null	null	2014-12-12	BRA190	BRA
BRA188	APTA		AgÃªncia Paulista de Tecnologia do AgronegÃ³cio	Governmental					Av. Miguel StÃ©fano, 3900, Ãgua Funda	SÃ£o Paulo	04301-903	-5024.03	-5110		http://www.apta.sp.gov.br	null	null	null	2017-03-31	BRA188	BRA
BRA072			ServiÃ§o de Defesa Sanitaria Vegetal SERDV/SC	Governmental					Rua Lacerda Coutinho 6	FlorianÃ³polis, SC	88 000					null	null	null	2016-02-05	BRA072	BRA
BRA102	EPAGRI-EEL		EstaÃ§Ã£o Experimental de Lages	Governmental					Rua JoÃ£o JosÃ© Godinho, s/n, Bairro Morro do Posto	Lages, SC	88502-970	-4618		eel@epagri.sc.gov.br	http://www.epagri.rct-sc.br	null	null	null	2014-12-12	BRA102	BRA
BRA051	ARGA		Recursos Geneticos Animais, CENARGEN	Governmental					C.P. 10.2372	BrasÃ­lia D.F.						null	null	null	2014-12-12	BRA051	BRA
BRA144	CPPSUL		Embrapa PecuÃ¡ria Sul	Governmental					BR 159, Km 595	BagÃ© / RS	96.400-970	(55-53) 242-8499	(55-53 )242-4395		http://www.cppsul.embrapa.br	null	null	null	2014-12-12	BRA144	BRA
BRA024	EMCAPA-EEL		EMCAPA, EstaÃ§Ã£o Experimental de Linhares	Governmental					C.C. 62, Rod. BR 101 Km 151	Linhares, Espirito Santo	29 900	(55-27)2642763/977				null	null	null	2014-12-12	BRA024	BRA
BRA123	CPATC/Embrapa		Embrapa Tabuleiros Costeiros	Governmental	1				Av Beira Mar 3250	AracajÃº / SE	49.025-040	(55-79) 217-1300	(55-79) 217-9145		http://www.cpatc.embrapa.br	-10.42	-36.57	null	2017-06-23	BRA123	BRA
BRA111			Instituto Sul Mineiro de Estudo e PreservaÃ§Ã£o da Natureza	Governmental					Fazenda Lagoa	Monte Belo, MG	37.132					null	null	null	2014-12-12	BRA111	BRA
BRA136	CNPFT		National Temperate Fruit Crop Research Center - EMBRAPA	Governmental					Rod. BR 392, km 78 -C.P. 403, 9 Dt	Pelotas, RS	96001-970	(53)2212122	(53)2212121			-31.45	-52.2	null	2014-12-12		BRA
BRA140	EPAGRI		EstaÃ§ao Experimental de Urussanga, Banco de Germoplasma de Mandioca, Empresa de Pesquisa AgropecuÃ¡ria e de ExtensÃ£o Rural de Santa Catarina	Governmental												null	null	null	2014-12-12	BRA140	BRA
BRA037	ESALQ		Universidade de SÃ£o Paulo, Escola Superior	Governmental	1				Caixa Postal 83	Piracicaba, SÃ£o Paulo	13400-970	(55-194) 294125	(55-194) 336706		http://www.esalq.usp.br	-22.45	-47.4	null	2017-03-31	BRA037	BRA
BRA096	SID		Sector de InformaÃ§Ã£o e DocumentaÃ§Ã£o, EMBRAPA-UEPAE	Governmental					Caixa Postal 661, Caarapo Km. 05	Rodoria Dourados						null	null	null	2014-12-12	BRA096	BRA
BRA057	CHAA		Chefia Adjunta de Apoio, CENARGEN	Governmental					C.P. 10.2372	BrasÃ­lia D.F.						null	null	null	2014-12-12	BRA057	BRA
BRA125	CCSM-IASP		Centro de Citrocultura 'Sylvio Moreira', Instituto Agronomico de SÃ£o Paulo	Governmental					Via Anhanguera km 158, CP 04	CordeirÃ³polis, SÃ£o Paulo	13490-970	(55-19)546-1399	(55-19)546-1399			-22.34	-47.25	null	2014-12-12	BRA125	BRA
BRA193	EMEPA		Empresa Estadual de Pesquisa AgropecuÃ¡ria da ParaÃ­ba	Governmental					Rua EurÃ­pedes Tavares, 210 - TambiÃ¡	JoÃ£o Pessoa / ParaÃ­ba	58.013-290	-8747	-10248	emepa@emepa.org.br	http://www.emepa.org.br	null	null	null	2017-06-23	BRA193	BRA
BRA130			EstaÃ§Ã£o Experimental de TietÃª	Governmental						TietÃª, Sao Paulo						null	null	null	2014-12-12	BRA130	BRA
BRA138	CNPO		National Sheep Research Center, EMBRAPA	Governmental	1				BR 153, Rod. km 141 - C.P. 242	BagÃ©, RS	96400-970	(53)2424499	(53)2424395			-31.22	-54.06	null	2014-12-12	BRA138	BRA
BRA055	ACB		Controle BiolÃ³gico, CENARGEN	Governmental					C.P. 10.2372	BrasÃ­lia D.F.						null	null	null	2014-12-12	BRA055	BRA
BRA192	CPAP		Embrapa Pantanal	Governmental					Rua 21 de Setembro, 1880 - Bairro Nossa Senhora de FÃ¡tima	CorumbÃ¡ / MS	79320-900	-5675	-4256	sac@cpap.embrapa.br	http://www.cpap.mbrapa.br	null	null	null	2014-12-12	BRA192	BRA
BRA203	IBOT		Jardim BotÃ¢nico	Governmental					Av. Miguel StÃ©fano, 3031	Agua Funda / SP	04301-012	-11329	-11329		http://www.ibot.sp.gov.br	null	null	null	2014-12-12	BRA203	BRA
BRA088	IRGA		Instituto Rio Grandense do Arroz	Governmental					Av. B. Carvalho Bernardes 1494	Cachoeirinha, RS; CP 29	94930-030	(55-51)470-1313	(55-51)470-5566	irgapesq@via-rs.com.br		-29.55	-50.28	null	2014-12-12	BRA088	BRA
BRA196	EEC		EstaÃ§Ã£o Experimental de CaÃ§ador	Governmental					Bairro Bom Sucesso s/n, Caixa Postal 591	CaÃ§ador / SC	89500-000	-5555	-5556	eecd@epagri.sc.gov.br	http://www.epagri.rct-sc.br	null	null	null	2014-12-12	BRA196	BRA
BRA147	LMGV/CCTA/UENF		LaboratÃ³rio de Melhoramento GenÃ©tico Vegetal	Governmental	0	0	1	1	Av. Alberto Lamego, 2000. Parque CalifÃ³rnia	Campos dos Goytacazes, RJ	28013-602	+55 22 2739-7345		telmasp@uenf.br	http://www.uenf.br/Uenf/Pages/CCTA/LMGV/	-21.45	-41.2	null	2017-05-03	BRA147	BRA
BRA146	CNPAT		Embrapa AgroindÃºstria Tropical	Governmental					Rua Dra. Sara Mesquita 2.270 Bairro PICI	Fortaleza / CE	60.511-110	(55-85) 299-1800	(55-85) 299-1833	CNPAT@cnpat.embrapa.br	http://www.cnpat.embrapa.br	-4.1	-38.27	null	2014-12-12	BRA146	BRA
BRA199	FEPAGRO		FundaÃ§Ã£o Estadual de Pesquisa AgropecuÃ¡ria do Rio Grande do Sul	Governmental	1	0	1	1	Rua GonÃ§alves Dias nÂº 570, Bairro Menino Deus	Porto Alegre-RS	90130-060	+55 51 3288-8000	+55 51 3233-7607	fepagro@fepagro.rs.gov.br	http://www.fepagro.rs.gov.br			null	2016-01-27	BRA199	BRA
BRA139	CNPGL		Embrapa Gado de Leite	Governmental	1				Rua EugÃªnio do Nascimento, 610	Juiz de Fora, MG	36.038-330	(55-32) 249-4700	(55-32) 249-4701	sin@cnpgl.embrapa.br	http://www.cnpgl.embrapa.br	-12	-54	null	2017-06-23	BRA139	BRA
BRA195	EPAGRI		Empresa de Pesquisa AgropecuÃ¡ria e ExtensÃ£o Rural de Santa Catarina	Governmental					Rodovia Admar Gonzaga, 1.347, Itacorubi	FlorianÃ³polis / SC	88034-901	-8732	-8829		http://www.epagri.rct-sc.br	null	null	null	2014-12-12	BRA195	BRA
BRA194	EMPARN		Empresa de Pesquisa AgropecuÃ¡ria do Rio Grande do Norte	Governmental					R. Jaguarari, 2192, Lagoa Nova	Natal / RN	59062-500	-9119	-9125	emparn@rn.gov.br	http://www.emparn.rn.gov.br	null	null	null	2017-06-23	BRA194	BRA
BRA191	CNPMF		Embrapa Mandioca e Fruticultura Tropical	Governmental					Rua Embrapa, s/nÂº	Cruz das Almas /BA	44380-000	-11380	-11429	sac@cnpmf.embrapa.br	http://www.cnpmf.embrapa.br	null	null	null	2017-06-23		BRA
BRA202	IZ		Instituto de Zootecnia	Governmental					Rua Heitor Penteado, 56	Nova Odessa / SP	13460-000	-12830	-9845	zootecnia@iz.sp.gov.br	http://www.iz.sp.gov.br	null	null	null	2014-12-12	BRA202	BRA
BRA185			Division of the Environment, Ministry of External Relations	Governmental						Brasilia		(5561) 411-6674	(5561) 322-5523			null	null	null	2014-12-12	BRA185	BRA
BRA184	EBDA		Empresa Baiana de Desenvolvimento AgrÃ­cola S.A.	Governmental			1		Av. Dorival Caymmi, 15.649	ItapuÃ£, Salvador, Bahia	41635-150	(71) 375-1688	(71) 375-1145	ebdadexp@ebda.ba.gov.br	http://www.ebda.ba.gov.br/	-12.34	-40.21	null	2014-12-12	BRA184	BRA
BRA208	UFERSA		Universidade Federal Rural do Semi-Ãrido	Governmental					BR 110 - Km 47 Bairro Pres. Costa e Silva	MossorÃ³ / RN	59.625-900	-5119	-5122	reitor@ufersa.edu.br	http://www.ufersa.edu.br	null	null	null	2014-12-12	BRA208	BRA
BRA206	UFAL		Universidade Federal de Alagoas	Governmental					Av. Lourival Melo Mota, s/n, Tabuleiro do Martins	MaceiÃ³ / AL	57072-970	-4293	-4941	faleconosco@ufal.br	http://www.ufal.br	null	null	null	2014-12-12	BRA206	BRA
BRA211	UFRPE		Universidade Federal Rural de Pernambuco	Governmental					Rua Dom Manoel, s/n Â Dois IrmÃ£os	Recife / PE	52.171-900	-9346	-3346.6	reitoria@reitoria.ufrpe.br	http://www.ufrpe.br	null	null	null	2014-12-12	BRA211	BRA
BRA201	INCAPER		Instituto Capixaba de Pesquisa, AssistÃªncia TÃ©cnica e ExtensÃ£o Rural	Governmental					Rua Afonso Sarlo, 160 - Bento Ferreira	VitÃ³ria / ES	29052-010	-12997		incaper@incaper.es.gov.br	http://www.incaper.es.gov.br	null	null	null	2014-12-12	BRA201	BRA
BRA200	FEPAGRO		Centro de Pesquisa de Fruticultura	Governmental					1Âº Distrito, Fonte Grande	Taquari / RS	95860-000	-4668	-4868	fruticultura@fepagro.rs.gov.br	http://www.fepagro.rs.gov.br	null	null	null	2014-12-12	BRA200	BRA
BRA047	ACG		Colecta de Germoplasma, CENARGEN	Governmental					C.P. 10.2372	BrasÃ­lia D.F.	70770					null	null	null	2014-12-12	BRA047	BRA
BRA213	UFPel		Universidade Federal de Pelotas	Governmental					Campus UniversitÃ¡rio, s/nÂº	Pelotas / SC	96010-900	-10380	-12296		http://www.ufpel.edu.br	null	null	null	2014-12-12	BRA213	BRA
BRA205	UESC		Universidade Estadual de Santa Cruz	Governmental					Campus Soane NazarÃ© de Andrade km 16 Rodovia IlhÃ©us-Itabuna	IlhÃ©us / BA	45662-000	-8749	-8748	gerad@uesc.br	http://www.uesc.br	null	null	null	2014-12-12	BRA205	BRA
BRA124	GAAV		Grupo de Agricultura Alternativa de ViÃ§osa	Governmental					Caixa Postal 80	ViÃ§osa, Mato Grosso	36570		55-31-891-1903			null	null	null	2014-12-12	BRA124	BRA
BRA197	EEL		EstaÃ§Ã£o Experimental de Lages	Governmental					Rua JoÃ£o JosÃ© Godinho, s/n, Bairro Morro do Posto	Lages / SC	88502-970	-7618		eel@epagri.sc.gov.br	http://www.epagri.rct-sc.br	null	null	null	2014-12-12		BRA
BRA212	UNICAMP		Universidade Estadual de Campinas	Governmental					Rua da Reitoria, Cidade UniversitÃ¡ria 'Zeferino Vaz', BarrÃ£o Geraldo	Campinas / SP	13083-970	-8432	-6933	secrgeral@sg.unicamp.br	http://www.unicamp.br	null	null	null	2017-03-31	BRA212	BRA
BRA207	UFCG		Universidade Federal de Campina Grande	Governmental					Rua Aprigio Veloso, 882, Bairro UniversitÃ¡rio	Campina Grande / PB	58429-900	-4338		reitoria@reitoria.ufcg.edu.br	http://www.ufcg.edu.br	null	null	null	2014-12-12	BRA207	BRA
BRA091			EstaÃ§Ã¢o Experimental IAS	Governmental						Passo Fundo	99 100					null	null	null	2014-12-12	BRA091	BRA
BRA145	CPAF/RONDONI		Embrapa RondÃ´nia	Governmental					BR 364 Km 5,5	Porto Velho / RO	78.900-970	(55-69) 222-3080	(55-69)222-3857	embrapa@inter.net.com.br		-8.46	-63.05	null	2014-12-12	BRA145	BRA
BRA204	RIDESA		Rede InteruniversitÃ¡ria Para o Desenvolvimento Do Setor Sucroalcooleiro	Governmental					Rod. BR104 Norte Km 25	Rio Largo / AL	57100-000	-4380			http://www.ridesa.org.br	null	null	null	2014-12-12	BRA204	BRA
BRA141	CNPUV		Embrapa Uva e Vinho	Governmental	1				Rua Livramento 515	Bento GonÃ§alves / RS	95.700-000	(55-54) 451-2144	(55-54) 451-2792	rigon@cnpuv.embrapa.br	http://www.cnpuv.embrapa.br	-29.12	-51.34	null	2014-12-12	BRA141	BRA
BRA086			Anapolis Experimental Station	Governmental					C.P. 608	AnÃ¡polis, GO	77 100					null	null	null	2014-12-12	BRA086	BRA
BRA132	IAC/EEJ		EstaÃ§Ã£o Experimental de JundiaÃ­	Governmental						JundiaÃ­, SÃ£o Paulo						null	null	null	2014-12-12	BRA132	BRA
BRA054	ABC		Biologia Celular, CENARGEN	Governmental					C.P. 10.2372	BrasÃ­lia D.F.	70.77					null	null	null	2014-12-12	BRA054	BRA
BRA052	SIN		Setor de Informacao, CENARGEN	Governmental					C.P. 10.2372	BrasÃ­lia D.F.	70.770-900					null	null	null	2014-12-12	BRA052	BRA
BRA016			Agricultural Research Centre for Pasture Species	Governmental			1			BrasÃ­lia D.F.						-15.4	-47.57	null	2014-12-12	BRA016	BRA
BRA077			Secretaria de Agricultura	Governmental					Goncalves Dias 570	Porto Alegre	90 000	(051)211				null	null	null	2016-02-05	BRA077	BRA
BRA128			EstaÃ§Ã£o Experimental de Ubatuba	Governmental						Ubatuba, SÃ£o Paulo						null	null	null	2014-12-12	BRA128	BRA
BRA087	UEPAE		EMBRAPA-UEPAE Quissama	Governmental					Caixa Postal 44	AracajÂ£, SE	49 000					null	null	null	2017-03-31		BRA
BRA214	CENARGEN		Greenhouse Collection, Embrapa Recursos GenÃ©ticos e Biotecnologia	Governmental					SAIN Parque Rural - Av. Norte	BrasÃ­lia / DF	70.770-900	-5154	-3970	chadm@cenargen.embrapa.br	http://www.cenargen.embrapa.br	null	null	null	2014-12-12	BRA214	BRA
BRA115	MCTI		MinistÃ©rio da CiÃªncia, Tecnologia e InovaÃ§Ã£o	Governmental	0	0	0	0	Esplanada dos MinistÃ©rios, bloco E	BrasÃ­lia-DF	70067-900	+55 61 2033-7500		ministro@mcti.gov.br, danilo.zimbres@mcti.gov.br	http://www.mcti.gov.br			null	2016-02-02	BRA115	BRA
BRA129			EstaÃ§Ã£o Experimental de TatuÃ­	Governmental						Tatu, SÃ£o Paulo						null	null	null	2014-12-12	BRA129	BRA
BRA142	CPAMN		Embrapa Meio Norte	Governmental	1				Av. Duque de Caxias, 5650	Teresina / PI	64.006-220	(55-86) 225-1141	(55-86) 225-1142			-5.09	-42.46	null	2017-06-23	BRA142	BRA
BRA071			EMBRAPA UEPAE/BG	Governmental					Caixa Postal I30	Bento Goncalves, RS	95 700					null	null	null	2014-12-12	BRA071	BRA
BRA089	UFBA		Escola de Agronomia, Universidade Federal Bahia	Governmental					Campus Universitario	Cruz das Almas, BA	44.380-000	(55-75)7212350		agrbahia@ufba.br	http://www.portal.ufba.br	-12.4	-39.04	null	2014-12-12	BRA089	BRA
BRA070			Instituto de Quimica, Universidade de SÃ£o Paulo	Governmental					Caixa Postal 20780	SÃ£o Paulo	01 000					null	null	null	2014-12-12	BRA070	BRA
BRA126			EstaÃ§Ã£o Experimental de Limeira	Governmental						Limeira, SÃ£o Paulo						null	null	null	2014-12-12	BRA126	BRA
BRA030	UPLP		Unidade de Pesquisa do Litoral - Pacajus, Epace	Governmental					Av. Rui Barbosa, 1246 - Aldeota,	Fortaleza, CE	60000					-3.45	-38.35	null	2014-12-12	BRA030	BRA
BRA038	EEFT		EstaÃ§Ã£o Experimental de Fruticultura Tropical, EBDA	Governmental	1					ConceiÃ§Ã£o do Almeida, Bahia		(55-75) 729-2020				-13	-42	null	2014-12-12	BRA038	BRA
BRA216	MDA		MinistÃ©rio do Desenvolvimento AgrÃ¡rio	Governmental	0	0	0	0	Esplanada dos MinistÃ©rios, bloco A	BrasÃ­lia-DF		+55 61 2020-0002	+55 61 2020-0050	patrus.ananias@mda.gov.br, cristina.timponi@mda.gov.br	http://www.mda.gov.br	null	null	null	2016-02-05		BRA
BRA217	CEPLAC		Executive Commission of the Cacao Agriculture Plan	Governmental	1	0	1	1	Rua G, Setor Sudoeste, Campus do Inmet	BrasÃ­lia-DF	70680-900	+55 61 3966-3250	+55 61 3966-3250	muller@ceplac.gov.br	http://www.ceplac.gov.br	-15.7905	-47.9251	null	2016-02-05		BRA
BRA219	UFRRJ		Universidade Federal Rural do Rio de Janeiro	Governmental	0	0	0	0	BR-465, Km 7 SeropÃ©dica	Rio de Janeiro	23897-000	+55 21 2681-4600	+55 21 2682-1120		http://portal.ufrrj.br			null	2016-02-10		BRA
BRA220	UENF		Universidade Estadual do Norte Fluminense Darcy Ribeiro	Governmental	0	0	0	0	Av. Alberto Lamego, 2000. Parque CalifÃ³rnia	Campo dos Goytacazes, RJ	28013-602				http://www.uenf.br/portal/index.php/br/			null	2016-02-16		BRA
BRA221	CCTA/UENF		Centro de CiÃªncias e Tecnologias AgropecuÃ¡rias	Governmental	0	0	0	0	Av. Alberto Lamego, 2000. Parque CalifÃ³rnia	Campo dos Goytacazes, RJ	28013-602	+55 22 2739-7050			http://uenf.br/ccta/			null	2017-05-03		BRA
BRA222	CGen		Conselho de GestÃ£o do PatrimÃ´nio GenÃ©tico	Governmental	0	0	0	0	SEPN 505, Bloco B, EdifÃ­cio Marie Prendi Cruz 5Âº Andar	Brasilia	70730-542	+55 61 2028-2182		cgen@mma.gov.br	http://www.mma.gov.br/patrimonio-genetico/conselho-de-gestao-do-patrimonio-genetico			null	2016-02-24		BRA
BRA223	CONABIO		ComissÃ£o Nacional da Biodiversidade	Governmental	0	0	0	0	SEPN 505, Lote 2, Bloco B, Ed. Marie Prendi Cruz, 5Âº andar, Gabinete	Brasilia	70730-542	+55 61 2028-2192			http://www.mma.gov.br/biodiversidade/comissao-nacional-de-biodiversidade			null	2016-02-24		BRA
BRA226	CONAB		Companhia Nacional de Abastecimento	Governmental	0	0	0	0	SGAS 901, bloco A, lote 69	BrasÃ­lia	70390-010	+55 61 3312-6000			http://www.conab.gov.br			null	2016-03-14		BRA
BRA227	MDS		MinistÃ©rio do Desenvolvimento Social e Combate Ã Fome	Governmental	0	0	0	0		BrasÃ­lia					http://mds.gov.br			null	2016-03-14		BRA
BRA238			Embrapa Cocais	Governmental	0	0	0	0	Av. SÃ£o LuÃ­s Rei de FranÃ§a, nÂº 4, Quadra 11, Conjunto Eldorado, Bairro Turu	SÃ£o LuÃ­s, MA	65065-470	+55 98 3878-2203	+55 98 3878-2202					null	2016-03-23		BRA
BRB005	MOA		Ministry of Agriculture and Rural Development	Governmental					Graeme Hall, PO Box 505	Christ Church		(1-246)4284150	(1-246)4208444			-13.04	-59.34	null	2014-12-12	BRB005	BRB
BRN002			Research Division, Agricultural Department	Governmental						Bandar Seri Begawan						null	null	null	2014-12-12	BRN002	BRN
BRN008			Department of Agriculture, Ministry of Industry and Primary Resources	Governmental						Bandar Seri Begawan		(673-2) 383144-8	(673-2) 382226/1639			null	null	null	2014-12-12	BRN008	BRN
BRN001			Ministry of Development	Governmental						Darussalam						null	null	null	2014-12-12	BRN001	BRN
BRN004			Plant Breeding Department	Governmental												null	null	null	2014-12-12	BRN004	BRN
BRN005			Plant Pathology Department	Governmental												null	null	null	2014-12-12	BRN005	BRN
BRN003			Agronomy Department	Governmental												null	null	null	2014-12-12	BRN003	BRN
BRN007			Livestock Husbandry Department	Governmental												null	null	null	2014-12-12	BRN007	BRN
BRN006			Entomology Department	Governmental												null	null	null	2014-12-12	BRN006	BRN
BTN058			Punakha Dzongkhag	Governmental					Punakha	Punakha						null	null	null	2014-09-19		BTN
BTN031	DoL		Department of Livestock	Governmental					Thimphu	Thimphu						null	null	null	2014-09-19	BTN031	BTN
BTN035	NBC		Bio-exploration Section	Governmental					PO Box 875	Thimphu		(975-2) 351218/78	(975-2) 351219			null	null	null	2014-09-19	BTN034	BTN
BTN034	NBC		Bioexploration and Research Division	Governmental					PO Box 875	Thimphu		(975-2) 351218/78	(975-2) 351219			null	null	null	2014-09-19	BTN034	BTN
BTN046	DoL		Department of Livestock	Governmental					Thimphu	Thimphu		975	-2321119			null	null	null	2014-09-19		BTN
BTN042	NSC		National Seed Centre	Governmental					Paro	Paro		-270498	-270239			null	null	null	2014-09-19	BTN042	BTN
BTN063	SFD		Social Forestry Division	Governmental					Thimphu	Thimphu					www.dofps.gov.bt	null	null	null	2014-09-19	BTN063	BTN
BTN061	BPDP		Bhutan Potato Development Program	Governmental					Paro	Paro						null	null	null	2014-09-19	BTN061	BTN
BTN053			Pemagatshel Dzongkhag	Governmental												null	null	null	2014-09-19	BTN053	BTN
BTN002			Seed Unit	Governmental												null	null	null	2014-12-12	BTN001	BTN
BTN030	RGoB		Royal Government of Bhutan	Governmental												null	null	null	2014-09-19	BTN030	BTN
BTN093			Dzongkhag Agriculture Sector - Thimphu	Governmental					Thimphu	Thimphu		-323232	-334002			null	null	null	2014-09-19	BTN093	BTN
BTN019			Mithun Research Farm	Governmental						Chirang						null	null	null	2014-12-12	BTN044	BTN
BTN126	SAP		School Agriculture Program	Governmental					Thimphu	Thimphu						null	null	null	2014-09-19	BTN126	BTN
BTN018			Zonal Agricultural Office	Governmental						Gaylegphug						null	null	null	2014-12-12		BTN
BTN069	BAFRA		Bhutan Agriculture and Food Regulatory Authority	Governmental					Thimphu	Thimphu						null	null	null	2014-09-19	BTN069	BTN
BTN054			Trashiyangtse Dzongkhag	Governmental												null	null	null	2014-09-19	BTN054	BTN
BTN021	NASEPP		NASEPP Department of Agriculture	Governmental						Paro						null	null	null	2014-12-12	BTN042	BTN
BTN003			Bondey Farm	Governmental												null	null	null	2014-12-12		BTN
BTN076	NBC		Research Unit	Governmental					PO Box 875	Thimphu		(975-2) 351218/78	(975-2) 351219			null	null	null	2014-09-19		BTN
BTN078	RUB		Royal University of Bhutan	Governmental												null	null	null	2014-09-19	BTN078	BTN
BTN119	HD		Horticulture Division	Governmental					Thimphu	Thimphu						null	null	null	2014-09-19	BTN119	BTN
BTN081	NOP		National Organic Program	Governmental					Thimphu	Thimphu		972	-350104			null	null	null	2014-09-19	BTN081	BTN
BTN007			Simtokha Regional Agricultural Research Station	Governmental						Simtokha						null	null	null	2014-12-12		BTN
BTN123	PPD		Policy and Planning Division	Governmental					Thimphu	Thimphu		972.005	-322775			null	null	null	2014-09-19	BTN123	BTN
BTN005			Regional Agricultural Research Station	Governmental						Bhur, Gaylegphug						null	null	null	2014-12-12	BTN033	BTN
BTN015			Research and Extension Division	Governmental					P.O. Box 119	Thimphu						null	null	null	2014-12-12	BTN001	BTN
BTN084	DAMC		Department of Agricultural Marketing and Cooperatives	Governmental					Thimphu	Thimphu						null	null	null	2017-07-05	BTN084	BTN
BTN071	NBC		Agro-Biodiversity Conservation & Utilization Division	Governmental	1		1	1	PO Box 875	Thimphu		(975-2) 351218/78	(975-2) 351219			null	null	null	2014-09-19	BTN071	BTN
BTN121	NEC		National Environment Commission	Governmental					Thimphu	Thimphu		973	-322412			null	null	null	2014-09-19	BTN121	BTN
BTN032	RNRRDC		Renewable Natural Resources Research and Development Centre - Jakar	Governmental					Jakar	Bumthang		972	-630246			null	null	null	2014-09-19	BTN032	BTN
BTN089			Dzongkhag Agriculture Sector - Mongar	Governmental					Mongar	Mongar		-640210	-640210			null	null	null	2014-09-19	BTN089	BTN
BTN045	NFFDP		National Feed and Fodder Development Programme	Governmental					Bathpala Thang, Bumthang	Bumthang		971.001				null	null	null	2014-09-19		BTN
BTN044	RNRRDC		Renewable Natural Resources Research and Development Centre - Sub Station - Tsirang	Governmental					Tsirang	Damphu		-470583	+975 06 -471552			null	null	null	2014-09-19	BTN044	BTN
BTN073	BNGB		Bhutan National Genebank (Ex-situ Programme)	Governmental	1		1	1	Serbithang	Thimphu		-9811.32	-2350244	tamangasta@hotmail.com		null	null	null	2014-09-19	BTN073	BTN
BTN075	FRDD		Forest Resource Development Division	Governmental					Thimphu	Thimphu		+975 2 327723			www.dofps.gov.bt	null	null	null	2014-09-19	BTN075	BTN
BTN040	RNRRDC		Renewable Natural Resources Research and Development Centre - Yusipang	Governmental					Yusipang	Thimphu		+975 77191125 / 77191126	-77190149			null	null	null	2014-09-19	BTN040	BTN
BTN023	ARC-YUSIPANG		Agricultural Research Centre	Governmental						Yusipang, Thimphu						27.32	89.43	null	2014-12-12	BTN040	BTN
BTN096			Dzongkhag Agriculture Sector -Tsirang	Governmental					Tsirang	Tsirang		-470187	-470187			null	null	null	2014-09-19	BTN096	BTN
BTN095			Dzongkhag Agriculture Sector - Trongsa	Governmental					Trongsa	Trongsa		-520192	-520187			null	null	null	2014-09-19	BTN095	BTN
BTN094			Dzongkhag Agriculture Sector -Trashigang	Governmental					Trashigang	Trashigang		970	970			null	null	null	2014-09-19	BTN094	BTN
BTN088			Dzongkhag Agriculture Sector - Haa	Governmental					Haa	Haa		-374276	-374457			null	null	null	2014-09-19	BTN088	BTN
BTN062	BPDP		Bhutan Potato Development Program	Governmental					Bondey, Paro	Paro		08-272177	08-272434			null	null	null	2014-09-19	BTN061	BTN
BTN085			Dzongkhag Agriculture Sector - Bumthang	Governmental					Bumthang	Bumthang		-630251	-630358			null	null	null	2014-09-19	BTN085	BTN
BTN087			Dzongkhag Agriculture Sector - Gasa	Governmental					Gasa	Gasa		972.958	-687167			null	null	null	2014-09-19	BTN087	BTN
BTN025	CARD		Centre for Agricultural Research and Development	Governmental						Wangdiphodrang						27.26	89.55	null	2014-12-12	BTN036	BTN
BTN024			Development of Agricultural Support Activities RGOB/EEC Project	Governmental						Thimphu						null	null	null	2014-12-12	BTN001	BTN
BTN033	RNRRDC		Renewable Natural Resources Research and Development Centre - Sub Station - Bhur	Governmental					Bhur	Sarpang		968	-239574			null	null	null	2014-09-19	BTN033	BTN
BTN086			Dzongkhag Agriculture Sector - Chukha	Governmental					Chukha	Chukha		-477841	-477841			null	null	null	2017-07-05	BTN086	BTN
BTN091			Dzongkhag Agriculture Sector - Samtse	Governmental					Samtse	Samtse		-364643	-364869			null	null	null	2014-09-19	BTN091	BTN
BTN090			Dzongkhag Agriculture Sector - Pemagatshel	Governmental					Pemagatshel	Pemagatshel		-470169	-470174			null	null	null	2014-09-19	BTN090	BTN
BTN083	NBC		National Herbarium	Governmental					PO Box 875	Thimphu		(975-2) 351218/78	(975-2) 351219			null	null	null	2014-09-19	BTN083	BTN
BTN039	DoFPS		Department of Forest and Park Services	Governmental		1	1		Thimphu	Thimphu		971.994	-2321420			null	null	null	2014-09-19	BTN039	BTN
BTN036	RNRRDC		Renewable Natural Resources Research and Development Centre - Bajo	Governmental					Bajo	Wangdue Phodrang		973	-480338			null	null	null	2014-09-19	BTN036	BTN
BTN043	RNRRDC		Renewable Natural Resources Research and Development Centre - Sub Station - Khangma	Governmental					Khangma	Trashigang		-534222	-534222			null	null	null	2017-07-05	BTN043	BTN
BTN010			Zonal Agriculture Officer, Department of Agriculture	Governmental					P.O. Box 119	Thimphu						null	null	null	2014-12-12		BTN
BTN124	RNRRDC		Renewable Natural Resources Research and Development Centre - Sub Station - Darla	Governmental					Darla	Gedu		974	-239737			null	null	null	2017-07-05	BTN124	BTN
BTN092			Dzongkhag Agriculture Sector - Sarpang	Governmental					Sarpang	Sarpang		-364485	-364210			null	null	null	2014-09-19	BTN092	BTN
BTN059			Dzongkhag Agriculture Sector, Lhuntse	Governmental					Lhuntse	Lhuntse						null	null	null	2014-09-19	BTN059	BTN
BTN038	CoRRB		Council of Renewable Natural Resources Research of Bhutan	Governmental					P.O.Box 119, Thimphu	Thimphu		967.82	-2321529	corrb@druknet.bt	www.moaf.gov.bt	null	null	null	2014-09-19	BTN038	BTN
BTN001	DoA		Department of Agriculture	Governmental					P.O. Box 119	Thimphu		+975-2-322228, 331316	-2322208		www.moa.gov.bt	null	null	null	2014-12-12	BTN001	BTN
BTN041	RNRRDC		Renewable Natural Resources Research and Development Centre - Wengkhar	Governmental					Wengkhar	Mongar		971	-640131	rceast2008@yahoo.com		null	null	null	2014-09-19	BTN041	BTN
BTN022	ARC-KHANGMA		Agricultural Research Centre	Governmental					P.O. Box 119	Khangma, Tashigang						27.19	91.33	null	2014-12-12	BTN041	BTN
BTN098			Dzongkhag Agriculture Sector - Zemgang	Governmental					Zemgang	Zemgang		-740191	-740152			null	null	null	2014-09-19	BTN098	BTN
BTN026	NBC		National Biodiversity Center	Governmental	1	1	1	1	P.O Box 875	Thimphu		(975-2) 351218/351417	(975-2) 351219			null	null	null	2014-12-12	BTN026	BTN
BTN079	CNR		College of Natural Resources	Governmental					Lobesa	Lobesa						null	null	null	2014-09-19	BTN079	BTN
BTN037			Chukha Dzongkhag	Governmental					Chukha	Chukha						null	null	null	2014-09-19		BTN
BTN120	ICS		Information and Communication Services	Governmental					Thimphu	Thimphu		971.992	-320338		www.moa.gov.bt	null	null	null	2014-09-19	BTN120	BTN
BTN072	NBC		Crop Genetic Resources	Governmental					PO Box 875	Thimphu		(975-2) 351218/78	(975-2) 351219			null	null	null	2014-09-19	BTN072	BTN
BTN006			Kanglung Regional Agricultural Research Station	Governmental						Kanglung						null	null	null	2014-12-12	BTN043	BTN
BTN057	NBC		Biodiversity Information Unit	Governmental					PO Box 875	Thimphu		(975-2) 351218/78	(975-2) 351219			null	null	null	2017-07-05		BTN
BTN056	NBC		Biodiversity Information Management Division	Governmental					PO Box 875	Thimphu		(975-2) 351218/78	(975-2) 351219			null	null	null	2014-09-19	BTN056	BTN
BTN055			Lhuntse Dzongkhag	Governmental						Lhuntse						null	null	null	2014-09-19	BTN055	BTN
BTN052			Samdrupjongkhar Dzongkhag	Governmental												null	null	null	2014-09-19	BTN052	BTN
BTN070			Mongar Dzongkhag	Governmental												null	null	null	2014-09-19	BTN070	BTN
BTN129	NBC		Royal Botanical Garden Serbithang	Governmental					PO Box 875	Thimphu		(975-2) 351218/78	(975-2) 351219			null	null	null	2014-09-19	BTN129	BTN
BTN004	MoAF		Ministry of Agriculture and Forests	Governmental					P.O. Box 252	Thimphu		(975)22482/22129	(975)223562		www.moa.gov.bt	null	null	null	2014-12-12	BTN004	BTN
BTN122	NBC		TK Documentation Unit	Governmental					PO Box 875	Thimphu		(975-2) 351218/78	(975-2) 351219			null	null	null	2014-09-19		BTN
BTN125	RNRRDC		Renewable Natural Resources Research and Development Centre - Sub Station - Lingmithang	Governmental					Lingmithang	Mongar		-743155	-743155			null	null	null	2014-09-19	BTN125	BTN
BTN097			Dzongkhag Agriculture Sector - Wangdue	Governmental					Wangdue Phodrang	Wangdue Phodrang		-480529	-480436			null	null	null	2014-09-19	BTN097	BTN
BTN131	RAMC		Regional Agricultural Marketing Cooperatives	Governmental												null	null	null	2017-03-31	BTN131	BTN
BWA005			Faculty of Agriculture, University of Botswana	Governmental					Private Bag 0027	Gaborone		52381/4				null	null	null	2014-12-12	BWA005	BWA
BWA004			Department of Biological Sciences, University of Botswana	Governmental					Private Bag 0022	Gaborone			(267) 585097			null	null	null	2014-12-12	BWA004	BWA
BWA002	DAR		Department of Agricultural Research, Ministry of Agriculture	Governmental					Private Bag 0033	Gaborone		(267)328898	(267)328965	arb@info.bw		-24.5	25.55	null	2014-12-12	BWA002	BWA
BWA001	ARS		Department of Agricultural Research, Sebele Agricultural Research Station	Governmental					Private Bag 0033	Gaborone		352381	267 328965			-24.45	25.55	null	2014-12-12	BWA001	BWA
BWA003			University of Botswana	Governmental					Private Bag 0022	Gaborone		Gaborone 351151				null	null	null	2014-12-12	BWA003	BWA
BWA010			Agricultural Experiment Station	Governmental						Mahalapye						null	null	null	2014-12-12	BWA010	BWA
BWA008	USAID		USAID c/o American Embassy	Governmental					P.O. Box 90	Gaborone						null	null	null	2014-12-12	BWA008	BWA
BWA015	NPGRC		National Plant Genetic Resources Centre	Governmental	0	0	1	0	P/bag 0033	Gaborone					http://www.dar.gov.bw/temp7.html			null	2015-09-18		BWA
CAF013			MinistÃ¨re des Eaux, Chasse, PÃªche et ForÃªts	Governmental					BP 830	Bangui		615563				null	null	null	2014-12-12	CAF013	CAF
CAF034			MinistÃ¨re de l'Agriculture	Governmental					Avenue du lÂlude Independance, BP 86	Bangui						null	null	null	2014-12-12	CAF034	CAF
CAF010	CNRA		Centre National de Recherche Agronomique	Governmental					BP 78	M'Baiki, Boukoko						null	null	null	2014-12-12	CAF010	CAF
CAF011			Direction GÃ©nÃ©rale de l'Elevage et des Industries Animales	Governmental					BP 1509	Bangui						null	null	null	2014-12-12	CAF011	CAF
CAF003	INRTV		Institut National de Recherche sur les Textiles et les Cultures VivriÃ¨res	Governmental					BP 17	Bambari						null	null	null	2014-12-12	CAF003	CAF
CAF015	CNPAF		Centre National pour la Protection et l'AmÃ©nagement de la Faune	Governmental					BP 981	Bangui		613473				null	null	null	2014-12-12	CAF015	CAF
CAF025	DCA		Direction de la Coordination Agricole	Governmental					BP 786	Bangui						null	null	null	2014-12-12	CAF025	CAF
CAF019			Ecole Centrale d'Agriculture, Boukoko	Governmental												null	null	null	2014-12-12	CAF019	CAF
CAF026			Direction de Planification et Etude	Governmental					BP 830	Bangui						null	null	null	2014-12-12	CAF026	CAF
CAF017			UniversitÃ© de Bangui	Governmental					BP 1450	Bangui		612000				null	null	null	2014-12-12	CAF017	CAF
CAF014			Direction de la Chasse	Governmental												null	null	null	2014-12-12	CAF014	CAF
CAF018			FacultÃ© des Sciences	Governmental												null	null	null	2014-12-12	CAF018	CAF
CAF001			MinistÃ¨re du DÃ©veloppement Rural	Governmental												null	null	null	2014-12-12	CAF001	CAF
CAF008	ICARF		Institut Centrafricain de Recherche FruitiÃ¨re	Governmental					Km 22	Bangui						null	null	null	2014-12-12	CAF008	CAF
CAF005			Station Agricole de Soumbe	Governmental						Bossangoa						null	null	null	2014-12-12	CAF005	CAF
CAF009	CNRA		Centre National de Recherche Agronomique de Boukoko	Governmental					BP 44	M'Baiki, Boukoko						null	null	null	2014-12-12	CAF009	CAF
CAF027			Ecole d'Agriculture M'Baiki	Governmental												null	null	null	2014-12-12	CAF027	CAF
CAF002	DRAZV		Direction de la Recherche Agronomique, Zootechnique et VÃ©tÃ©rinaire	Governmental						Bangui						null	null	null	2014-12-12	CAF002	CAF
CAF006			Paloua	Governmental												null	null	null	2014-12-12	CAF006	CAF
CAF007			Alendao	Governmental												null	null	null	2014-12-12	CAF007	CAF
CAF004			Station Principale Agricole de Grimari	Governmental												null	null	null	2014-12-12	CAF004	CAF
CAF035	ICRA		Institut Centrafricain de la Recherche Agronomique	Governmental	0	0	0	0	B.P. 122	Bangui								null	2015-09-18		CAF
CAN016	WINCBL		Cereal Breeding Laboratory	Governmental						Winnipeg						null	null	null	2014-12-12	CAN015	CAN
CAN008			AAFC National Vascular Plant Collection, DAO Herbarium	Governmental	0	1	0	0	960 Carling Ave, Building 49, CEF	Ottawa, Ontario	K1A 0C6	(613) 759-1363	(613) 759-1599	info@agr.gc.ca	http://www.agr.gc.ca/			null	2016-07-18	CAN008	CAN
CAN011	CRDC		Charlottetown Research and Development Centre, Agriculture and Agri-Food Canada	Governmental	0	0	0	1	P.O. Box 1210, 440 University Av.	Charlottetown, P.E.I. C1A 7M8		(902)5666800	(902)5666821	info@agr.gc.ca	http://www.agr.gc.ca/	46.14	-63.09	null	2016-07-18	CAN011	CAN
CAN015	WRS		Cereal Research Centre, Agriculture and Agri-Food Canada	Governmental	1				195 Dafoe Road	Winnipeg, Manitoba R3T 2M9		(204)9835533	(204)9834604	info@agr.gc.ca	http://res2.agr.ca/winnipeg/welcomee.htm	49.53	-97.1	null	2014-12-12	CAN015	CAN
CAN012	GUELPH		Ontario Agricultural College, University of Guelph	Governmental						Guelph, Ontario N1G 2W1		(519)8244120	(519)7638933			null	null	null	2014-12-12	CAN012	CAN
CAN010	BGUEDM		Devon Botanic Garden and Field Laboratory, Department of Botany, University of Alberta	Governmental		1				Edmonton, Alberta T6G 2E1						null	null	null	2014-12-12	CAN010	CAN
CAN001	PGRC		Plant Gene Resources of Canada DISCONTINUED AT THIS LOCATION !!!	Governmental						Ottawa, Ontario						45.25	-75.42	null	2016-07-18	CAN004	CAN
CAN030			Petawana National Forestry Institute Environment Canada	Governmental					P.O. Box 2000	Chalk River, Ontario K0J 1J0		(613)5892880	(613)5892275			null	null	null	2014-12-12	CAN030	CAN
CAN027	SJRDC		St. John's Research and Development Centre	Governmental	0	0	0	0	308 Brookfield Road	St. John's, Newfoundland	A1E 0B2	(709) 772-4606	(709) 772-3820	info@agr.gc.ca	http://www.agr.gc.ca/	47.34	-52.41	null	2016-07-18	CAN027	CAN
CAN019	UAC		Department of Biology, University of Calgary	Governmental					2500 University Drive NW	Calgary, Alberta T2N 1N4		(403) 2205110				null	null	null	2014-12-12	CAN019	CAN
CAN023	MRDC		Morden Research and Development Centre, Agriculture and Agri-Food Canada	Governmental	0	0	0	0	101 Route 100	Morden, Manitoba	R6M 1Y5	(204) 822-7532	(204) 822-7507	info@agr.gc.ca	http://www.agr.gc.ca/	49.12	-98.05	null	2016-07-18	CAN023	CAN
CAN050			Pacific Forest Research Center, Canadian Forestry Service	Governmental					506 West Burnside Road	Victoria, BC V8Z 1M5						null	null	null	2014-12-12	CAN050	CAN
CAN021	IGPBOTT		Agriculture Canada Genetics and Plant Breeding Research Institute	Governmental					Research Branch, Agricult. Canada	Ottawa, Ontario						null	null	null	2014-12-12	CAN135	CAN
CAN069			MacMillan Library, University of British Colombia	Governmental					2357 Main Mall	Vancouver, B.C. V6T 2A2		(604)2283609				null	null	null	2014-12-12	CAN069	CAN
CAN031			Documentation Centre, University of Guelph Library	Governmental						Guelph, Ontario N1G 2W1		(519)8244120				null	null	null	2014-12-12	CAN031	CAN
CAN032	UA		Department of Plant Science, Faculty Agriculture and Forestry, University of Alberta	Governmental						Edmonton, Alberta T6G 2E1		(403)4923239	(403)4924265			null	null	null	2014-12-12	CAN032	CAN
CAN036			Centre for International Programs	Governmental					University of Guelph	Guelph, Ontario	N1G 2W1					null	null	null	2014-12-12	CAN036	CAN
CAN017	DPS-MGU		Department of Plant Science, Macdonald Campus of McGill University	Governmental	1				21,111 Lakeshore Road	Ste-Anne de Bellevue, Queb H9X 3V9		(514)3987851	(514)3987897	plantscience@macdonald.mcgill.ca	http://www.mcgill.ca/plant/	45.24	-73.53	null	2014-12-12	CAN017	CAN
CAN047			Beaverlodge Research Farm, Agriculture and Agri-Food Canada	Governmental	0	0	0	0	P.O. Box 29	Beaverlodge, Alberta TOH OCO				info@agr.gc.ca	http://www.agr.gc.ca/			null	2016-07-18	CAN047	CAN
CAN014	SCRDC		Swift-Current Research and Development Centre, Agriculture and Agri-Food Canada	Governmental	0	0	0	0	P.O. Box 1030	Swift Current, Saskatchewan		(306) 385-9320	(306) 385-9482	info@agr.gc.ca	http://pgrc.agr.gc.ca/	47.53	-54.15	null	2016-07-18	CAN014	CAN
CAN025	CCGB		Canadian Clonal Genebank, Harrow Research and Development Centre	Governmental	1	0	0	0	Highway 18	Harrow, Ontario	NOR 1G0	-1329	-1314	anissa.lybaert@agr.gc.ca	http://pgrc.agr.gc.ca/	42.02	-82.55	null	2016-03-26	CAN025	CAN
CAN024	UNGUAR		University of Guelph Arboretum	Governmental						Guelph, Ontario N1G 2W1				arboretu@uoguelph.ca		43.34	-80.16	null	2014-12-12	CAN024	CAN
CAN080			Department of Biology, Concordia University	Governmental					1455 de Maisonneuve Bldg. W.	Montreal, Quebec H3G 1M8		(213)5401147				null	null	null	2014-12-12	CAN080	CAN
CAN049			Normandin Research Farm, Agriculture and Agri-Food Canada	Governmental					1472 St-Cyrille Street	Normandin, Quebec GOW 2EO		(418) 2743378	(418)2743386			null	null	null	2014-12-12	CAN049	CAN
CAN005			Departement de phytologie, Universite Laval	Governmental			1		Cite Universitaire	Quebec, Quebec G1K 7P4		(418)6562131	(418)6567856	sg@sg.ulaval.ca		46.5	-71.15	null	2014-12-12	CAN005	CAN
CAN004	PGRC		Plant Gene Resources of Canada, Saskatoon Research and Development Centre	Governmental	1	0	0	0	107 Science Place	Saskatoon, Saskatchewan	S7N 0X2	-849	-873	axel.diederichsen@agr.gc.ca	http://pgrc.agr.gc.ca/	52.11	-106.63	null	2016-03-26	CAN004	CAN
CAN007	SASK		University of Saskatchewan	Governmental						Saskatoon, Saskatchewan S7N 0W0		(306)2444343				52.1	-106.4	null	2014-12-12	CAN007	CAN
CAN072			St-Jean-sur-Richelieu Research and Development Centre, Agriculture and Agri-Food Canada	Governmental	0	0	0	0	430 boul. Gouin	St-Jean-sur-Richelieu, Quebec	J3B 2E6	(579) 224-3005	(579) 224-3199	info@agr.gc.ca	http://www.agr.gc.ca/	45.18	-73.16	null	2016-07-18	CAN072	CAN
CAN070			Killam Memorial Library, Dalhousie University	Governmental						Halifax, Nova Scotia B3H 4H8						null	null	null	2014-12-12	CAN070	CAN
CAN034			University of Calgary	Governmental					2500 University Drive NW	Calgary, Alberta T2N 1N4		(403)2205110				null	null	null	2014-12-12	CAN019	CAN
CAN026	CPH		Sidney Laboratory, Canadian Food Inspection Agency	Governmental	0	0	0	0	8801 East Saanich Road	Sidney, British Columbia V8L 1H3		250-363-6650(234)	(604)3636661		http://www.inspection.gc.ca/eng/1297964599443/1297965645317	48.39	-123.25	null	2016-07-18	CAN026	CAN
CAN055			Agroforestry Development Centre, Agriculture and Agri-Food Canada	Governmental	0	0	0	0	P.O. Box 760	Indian Head, Sak. SOG 2K0		(306) 695-5102	(306) 695-3445	info@agr.gc.ca	http://www.agr.gc.ca/			null	2016-07-18	CAN055	CAN
CAN057			L'Assomption Research Farm, Agriculture and Agri-Food Canada	Governmental					801 Route 344, P.O. Box 3398	L'Assomption, Quebec JOK 1G0		(514)5892171	(514)5894027			null	null	null	2014-12-12	CAN057	CAN
CAN041	LRDC		Lethbridge Research and Development Centre, Agriculture and Agri-Food Canada	Governmental	0	0	1	0	P.O. Box 3000, Main	Lethbridge, Alberta T1J 4B1		(403) 317-3445	(403) 317-2211	info@agr.gc.ca	http://www.agr.gc.ca/	49.43	-112.48	null	2016-07-18	CAN041	CAN
CAN135	ORDC		Ottawa Research and Development Centre, Agriculture and Agri-Food Canada	Governmental	0	0	0	0	K.W. Neatby Bielsley, Room 1093	Ottawa	K1A OC6	(613) 759-1525	(613) 759-1970	info@agr.gc.ca	http://www.agr.gc.ca/			null	2016-07-18	CAN135	CAN
CAN131			Market and Industry Services Branch, Agriculture and Agri-Food Canada	Governmental						Ottawa, Ontario K1A 0C6						null	null	null	2014-12-12	CAN131	CAN
CAN058			Summerland Research and Development Centre, Agriculture and Agri-Food Canada	Governmental	0	0	0	0	Highway 97	Summerland, B.C. V0H 1Z0		(250) 494-6412	(250) 494-0755	info@agr.gc.ca	http://www.agr.gc.ca/	49.35	-119.41	null	2016-07-18	CAN058	CAN
CAN033			McGill University	Governmental					845 Sherbrooke St. West	Montreal, Quebec H3A 2T5		(514)3924311				null	null	null	2014-12-12	CAN017	CAN
CAN061			Senator Herve J. Michaud Research Farm, Agriculture and Agri-Food Canada	Governmental					Ryan Road, P.O. Box 667	Bouctouche, N.B. E0A IG0		(506)7432462	(506)7438316			null	null	null	2014-12-12	CAN061	CAN
CAN083			Plant Production Division, Canadian Food Inspection Agency	Governmental					1254 Bishop Street	Montreal, Quebec H3G 2E3						null	null	null	2014-12-12	CAN083	CAN
CAN079	KRDC		Kentville Research and Development Centre	Governmental	0	0	0	0	32 Mani Street	Kentville, Nova Scotia B4N 1J5		(902) 365-8500	(902) 365-8455	info@agr.gc.ca	http://www.agr.gc.ca/	45.04	-64.29	null	2016-07-18	CAN079	CAN
CAN076			Station des Recherches, Agriculture and Agri-Food Canada	Governmental					C.P. 90, 2000 Route 108 East	Lennoxville, Quebec JLM 1Z3		(819) 5659174	(819)5645507			null	null	null	2014-12-12	CAN076	CAN
CAN137			Fredericton Research Centre Agriculture and Agri-Food Canada	Governmental					850 Lincoln Road, P.O. Box 20280	Fredericton, New Brunswick E3B 4Z7		(506)452 3260	(506)452 3316			null	null	null	2014-12-12	CAN064	CAN
CAN102			Department of Plant Sciences, Nova Scotia Agricultural College	Governmental					P.O. Box 550	Truro, Nova Scotia	B2N 5E3	(902)8936688	(902)8979762			null	null	null	2014-12-12	CAN102	CAN
CAN064	CPGR		Canadian Potato Genetic Resources, Fredericton Research and Development Centre	Governmental	1	0	0	0	850 Lincoln Road, P.O. Box 20280	Fredericton, New Brunswick E3B 4Z7	E3B 4Z7	-1081	-1085	benoit.bizimungu@agr.gc.ca	http://pgrc.agr.gc.ca/	-66.666	45.945	null	2016-03-26	CAN064	CAN
CAN128			Lacombe Research and Development Centre, Agriculture and Agri-Food Canada	Governmental	0	0	0	1	Bag Service 5000	Lacombe, Alberta TOC 1SO		(403) 782-8106	(403) 782-6120	info@agr.gc.ca	http://www.agr.gc.ca/	52.3	-113.42	null	2016-07-18	CAN128	CAN
CAN149			Department of Botany, University of Toronto	Governmental					25 Willcocks Street	Torornto, Ontario	M5S 3B2				http://www.botany.utoronto.ca/	null	null	null	2014-12-12	CAN149	CAN
CAN126			College of Biological Science Department of Botany	Governmental					University of Guelph	Guelph, Ontario, N1G 2W1		(519)824-4120	(519)767-1991			null	null	null	2014-12-12	CAN126	CAN
CAN124	SFU		Serials Division, W.A.C. Bennett Library, Simon Fraser University	Governmental						Burnaby, B.C., V5A 1S6						null	null	null	2014-12-12	CAN124	CAN
CAN138			Ministere de l'agriculture, des pecheries et de l'alimentation du Quebec	Governmental					2700 Einstein, loc. D.1.200.2	Sainte-Foy, Qc	G1P 3W8	(506)452 3260	(506)452 3316			null	null	null	2014-12-12	CAN138	CAN
CAN136			Department of Forest Sciences, Faculty of Forestry, University of British Columbia	Governmental					MacMillian Bld. 193-2357 Main Mall	Vancouver B.C.	V6T 1Z4					null	null	null	2014-12-12	CAN136	CAN
CAN091	SCRDC-AAFC		Soil and Crops Research and Development Centre, Agriculture and Agri-Food Canada	Governmental				1	2560 boulevard Hochelaga	Sainte-Foy, Quebec G1V 2J3		(418)6577980	(418)6482402			46.77	-71.28	null	2014-12-12	CAN091	CAN
CAN133			Vineland Research Farm, Agriculture and Agri-Food Canada	Governmental					4902 Victoria Avenue North, PO Box 6000	Vineland, Ontario L0R 2E0		(905)5624113	(905)5624335			null	null	null	2014-12-12	CAN133	CAN
CAN096	UBC		Department of Plant Science, The University of British Columbia	Governmental					Suite 248-2357 Main Hall	Vancouver, B.C. V6T 2A2		(604)2285271	(604)2286394			null	null	null	2014-12-12	CAN096	CAN
CAN129			Soil and Crops Research and Development Centre, Agriculture and Agri-Food Canada	Governmental					2650 boul. Hochelaga	Sainte-Foy, Quebec G1V 2J3		(418)6577980	(418)6482402			46.47	-71.18	null	2014-12-12	CAN091	CAN
CAN130			Canadian Food Inspection Agency, Variety Registration Office	Governmental	0	0	0	0	59 Camelot Drive	Nepean, Ontario K1A 0Y9		(613)952 8000	(613)992 5219					null	2016-07-18	CAN130	CAN
CAN086			Faculty of Agriculture, University of Manitoba	Governmental					Fort Garry	Winnipeg, Man. R3T 2N2						null	null	null	2014-12-12	CAN086	CAN
CAN115			Canadian Rare Plant Project, Botany Division, Canadian Museum Nature	Governmental					P.O. Box 3443, Station D	Ottawa, Ontario K1P 6P4		(613)9906449				null	null	null	2017-07-05	CAN115	CAN
CAN140	SRDC		Saskatoon Research and Development Centre, Agriculture and Agri-Food Canada	Governmental	0	0	0	0	107 Science Place	Saskatoon, Saskatchewan S7N 0X2		(306)9567200	(306)9567248	info@agr.gc.ca	http://pgrc.agr.gc.ca/			null	2016-07-18	CAN140	CAN
CAN099			The Inquiry Centre, Environment Canada	Governmental					315 St-Joseph Blv.- Place V.Massey	Hull, Quebec K1A 0H3		(819)9972800				null	null	null	2014-12-12	CAN099	CAN
CAN146			Ridgetown College of Agricultural Technology, University of Guelph	Governmental						Ridgetown, Ontario	N02 3CO					null	null	null	2017-03-31	CAN012	CAN
CAN013	MACDON		Macdonald Campus of McGill University	Governmental						Quebec	HOA 1CO					null	null	null	2014-12-12		CAN
CAN095			Saskatchewan Irrigation Development Centre	Governmental					P.O. Box 700	Outlook, Saskatchewan SOL 2N0						null	null	null	2014-12-12	CAN095	CAN
CAN059			Department of Botany, University of Brandon	Governmental						Brandon, Man. R7A 6A9						null	null	null	2014-12-12	CAN059	CAN
CAN002	BRDC		Brandon Research and Development Centre, Agriculture and Agri-Food Canada	Governmental	0	0	0	0	P.O. Box 1000A, R.R. #3	Brandon, Manitoba R7A 5Y3		(204) 578-6539	(204) 578-6528	info@agr.gc.ca	http://www.agr.gc.ca/	49.5	-99.57	null	2016-07-18	CAN002	CAN
CAN022	SSOTTAW		Agriculture Canada Seed Section	Governmental						Ottawa, 960 Carling						null	null	null	2014-12-12	CAN135	CAN
CAN029			Canadian Forestry Service	Governmental						Ottawa, Ontario K1A 1G5						null	null	null	2014-12-12	CAN029	CAN
CAN028	AAFC		Agriculture and Agri-Food Canada	Governmental	0	0	0	0	930 Carling Ave	Ottawa, Ontario K1A 0C6		(613) 773-1840	(613) 773-1717	info@agr.gc.ca	http://www.agr.gc.ca/			null	2016-07-18	CAN028	CAN
CAN089			Economics Department, Brandon University	Governmental						Brandon, Manitoba R7A 6A9						null	null	null	2014-12-12	CAN089	CAN
CAN060			Library of Parliament	Governmental						Ottawa, Ontario K1A OA9						null	null	null	2014-12-12	CAN060	CAN
CAN037			Biosystematics Research Centre Research Branch	Governmental					Agriculture Canada	Ottawa, Ontario K1A 0C6						null	null	null	2014-12-12		CAN
CAN048			Delhi Research Farm, Agriculture and Agri-Food Canada	Governmental					P.O. Box 186	Delhi, Ontario N4B 2W9		(613)392-3527	(613)3920359			null	null	null	2014-12-12	CAN048	CAN
CAN006			Horticultural Experiment Station	Governmental						Simcoe, Ontario						42.5	-80.19	null	2014-12-12	CAN006	CAN
CHE078	INFOAGRAR		InfoAgrar Library	Governmental					Laenggasse 85	Zollikofen	CH-3052	(41-31)9102111	(41-31)9102299			null	null	null	2014-12-12	CHE078	CHE
CHE002	Agroscope Reckenholz		Agroscope Reckenholz	Governmental	0	0	0	1	Reckenholzstrasse 191	Zurich	CH-8046	(41-1)3777111	(41-1)3777201	info@agroscope.admin.ch	www.agroscope.ch	47.23	8.33	null	2017-04-24	CHE002	CHE
CHE001	Agroscope Changins		Agroscope Changins	Governmental	1	0	0	0	Route de Duillier 50, CP 1012	Nyon	CH-1260	(41-58)4604444	(41-22)3621325	info@agroscope.admin.ch	www.agroscope.ch	46.23	6.15	null	2015-06-10	CHE001	CHE
CHE019	Agroscope Pully		Agroscope Pully	Governmental	0	0	0	0	Av. de Rochettaz 21	Pully	CH-1009	(41-58)4686560	(41-58)4686579	info@agroscope.admin.ch	www.agroscope.ch	46.5127	6.6678	null	2015-07-15	CHE019	CHE
CHE008	ETH		Plant Science Institute of Swiss Federal Institute of Technology	Governmental	0	0	0	0	Universitaetstrasse 2	Zurich	CH-8092	(41-1)2563879	(41-1)6321143		http://www.ipw.ethz.ch/	47.23	8.33	null	2015-06-10	CHE008	CHE
CHE082	SDC (COSUDE)		Swiss Agency for Development and Cooperation	Governmental					Freiburgstrasse 130	Berne	CH-3003	(41-58)4623475	(41-58)4641691	deza@eda.admin.ch	http://www.sdc.admin.ch/	null	null	null	2015-03-23	CHE082	CHE
CHE081	OFEV		Office fÃ©dÃ©rale de l'environnement, division nature et paysage	Governmental	0	0	0	0		Berne	CH-3003	(41-58)3229387		infonl@bafu.admin.ch	http://www.bafu.admin.ch/	null	null	null	2015-06-10	CHE081	CHE
CHE023	SDCHA		Swiss Development Cooperation and Humanitarian Aid	Governmental					Freiburgstrasse 130	Bern	CH-3003	(41-58)4623475	(41-58)4641691	deza@eda.admin.ch	http://www.deza.admin.ch/	null	null	null	2015-03-23	CHE023	CHE
CHE070			MEDIPLANT, Centre de Recherches sur Plantes Medicinales et Aromatiques	Governmental	1	0	0	0	Route des Vergers 18	Conthey	CH-1964	(41-27)3453511	(41-27)3463017	info@mediplant.ch	http://www.mediplant.ch/	46.14	7.18	null	2015-06-10	CHE070	CHE
CHE016	FOAG		Federal Office for Agriculture	Governmental					Mattenhofstrasse 5	Bern	CH-3003	(41-58)3222522	(41-31)3222634	genres@blw.admin.ch	http://www.blw.admin.ch/	null	null	null	2017-06-23	CHE016	CHE
CHE015	Agroscope Conthey		Agroscope Conthey	Governmental	0	0	0	0	Route des Vergers 18	Conthey	CH-1964	(41-58)4813511	(41-27)3463017	info@agroscope.admin.ch	www.agroscope.ch	46.09	7.18	null	2015-06-11	CHE015	CHE
CHE009	Agroscope WÃ¤denswil		Agroscope WÃ¤denswil	Governmental	1	0	0	0	Schloss 1, P.O. Box	Waedenswil	CH-8820	(41-58)4606111	(41-58)4606341	info@agroscope.admin.ch	www.agroscope.ch	47.14	8.41	null	2015-06-10	CHE009	CHE
CHE077	INFOAGRAR		InfoAgrar Swiss College of Agriculture	Governmental					Laenggasse 85	Zollikofen	CH-3052	(41-31)9102191	(41-31)9102154	info@infoagrar.ch		null	null	null	2014-12-12	CHE077	CHE
CHE017			DÃ©partement de l'Instruction Publique	Governmental												null	null	null	2014-12-12		CHE
CHE091	HSW WÃ¤denswil		Hochschule WÃ¤denswil	Governmental					GrÃ¼ental	WÃ¤denswil	CH-8820	(41-44) 7899904	(41-44) 7899911	j.boos@hswzfh.ch		null	null	null	2014-12-12	CHE091	CHE
CHE128	AFA		Archives of rural history	Governmental	0	0	0	0	Villettemattstrasse 9	Bern	CH-3007	(41-31)9102111	(41-31)9102299		http://www.histoirerurale.ch			null	2015-06-10		CHE
CHL018			Inst. de Investig. Agropecuarias	Governmental					Casilla 5427	Santiago		497740				-33.3	-70.4	null	2017-03-31		CHL
CHL054	CIREN		Centro de InformaciÃ³n de Recursos Naturales	Governmental					Avenida Manuel Montt 1164. Providencia	Santiago		56-2-2008900	56-2-2008914		www.ciren.cl	null	null	null	2017-06-23	CHL054	CHL
CHL004	INIA Carillanca		Centro Regional de InvestigaciÃ³n INIA Carillanca	Governmental	0	0	0	0	Km 10 entre CajÃ³n y VilcÃºn	Temuco	Casilla 58-D	(45) 2297100	(45) 2297237	secdrcar@inia.cl	www.inia.cl/carillanca	-38.41	-72.25	null	2015-07-08	CHL004	CHL
CHL021	ODEPA		Oficina de Estudios y PolÃ­ticas Agrarias	Governmental	0	0	0	0	Teatinos 40	Santiago		56-2-3973000	56-2-3973044		www.odepa.gob.cl			null	2017-03-31	CHL021	CHL
CHL009	INIA Kampenaike		Centro Regional de InvestigaciÃ³n INIA Kampenaike	Governmental	0	0	0	0	Angamos 1056, Casilla 277	Punta Arenas		(61) 242322	(61) 360395	tdrpic@inia.cl				null	2017-07-05	CHL009	CHL
CHL102	INIA RayentuÃ©		Centro Regional de InvestigaciÃ³n RayentuÃ©	Governmental	0	0	0	0	avda. Salamanca s/n sector Los Choapinos	Rengo		56-72-740830	56-72-740833	rayentue@inia.cl				null	2015-08-25	CHL102	CHL
CHL099	INIA Quilamapu		Banco Base INIA Quilamapu	Governmental	0	1	1	1	Avenida Vicente MÃ©ndez 515	ChillÃ¡n		56 43 220 68 00		gtapia@inia.cl	http://www.inia.cl/link.cgi/Quilamapu/			null	2015-07-08	CHL099	CHL
CHL002	INIA La Platina		Centro Regional de InvestigaciÃ³n INIA La Platina	Governmental	0	0	1	1	Santa Rosa 11610, La Pintana	Santiago	Casilla 439-3	56 2 5417223	(56-2)5417667	esalazar@platina.inia.cl	http://www.inia.cl	-33.3	-70.4	null	2015-07-08	CHL002	CHL
CHL152	INIA RaihuÃ©n		Centro Regional de InvestigaciÃ³n INIA RaihuÃ©n	Governmental	0	0	0	0	Av. esperanza s/n	San Javier		(73) 382 366	(73) 382 366	jrojast@inia.cl				null	2015-07-08	CHL152	CHL
CHL136	UTALCA		Universidad de Talca	Governmental		1			Dos Norte 685	Talca		56-71-200200			www.utalca.cl	null	null	null	2017-03-31	CHL136	CHL
CHL078	UA		Universidad de Antofagasta	Governmental					Avenida Angamos 601	Antofagasta		(55) 637 325		vmonardes@uantof.cl	http://www.uantof.cl/	null	null	null	2014-09-19	CHL078	CHL
CHL047	UCHILE		Facultad de Ciencias Veterinarias y Pecuarias, Universidad de Chile	Governmental	0	0	0	0	Santa Rosa 11735, La Pintana, Casilla 2. Correo 15	Santiago		56 2 9785500	56 2 978 5659	halcaino@uchile.cl				null	2015-07-23	CHL047	CHL
CHL150	INIA Carillanca		Banco Activo INIA Carillanca	Governmental	0	0	1	1	Km 10 entre CajÃ³n y VilcÃºn	Temuco	4880000	56 45 229 71 00		iseguel@inia.cl	http://www.inia.cl/recursosgeneticos			null	2015-07-08	CHL150	CHL
CHL177	INIA La Platina		Banco Activo INIA La Platina	Governmental	0	0	1	1	Santa Rosa 11610, La Pintana	Chile	Santiago	56 2 2577 92 61		esalazar@inia.cl	http://www.inia.cl/recursosgeneticos			null	2017-06-23	CHL177	CHL
CHL170	INIACAR		Departamento de ProducciÃ³n Vegetal INIA Carillanca	Governmental					Camino CajÃ³n VilcÃºn Km 10	Temuco	Casilla 58 D	56-45-215706	56-45-216112			null	null	null	2014-09-19	CHL170	CHL
CHL070	UACH		Universidad Austral de Chile	Governmental	0	0	0	0	Independencia 641	Valdivia		56-63-221277	56-63-293045		ww.uach.cl			null	2017-03-31	CHL070	CHL
CHL088	CONAMA		ComisiÃ³n Nacional del Medio Ambiente	Governmental					Teatinos 254-258	Santiago		2405600			www.conama.cl	null	null	null	2017-06-23	CHL088	CHL
CHL128	FONDECYT		Fondo de Desarrollo Cientifico Tecnologico	Governmental					Bernarda MorÃ­n 551	Santiago		56 2 365 4471	56 2 3720828	dir.fcyt@conicyt.cl	http://www.fondecyt.cl	null	null	null	2017-06-23	CHL128	CHL
CHL086	INFOR		Instituto Forestal	Governmental					Camino a Coronel Km. 7,5, ConcepciÃ³n	Concepcion	109-C	41-2853260	41-2853265	info@infor.cl	http://www.infor.gob.cl	null	null	null	2017-06-23	CHL086	CHL
CHL179	INIA Remehue		Centro Regional de InvestigaciÃ³n INIA Remehue	Governmental	0	0	0	0	Carretera Panamericana Sur Km. 8 Norte. Casilla 24-0	Osorno		(64) 334800		svelasqu@inia.cl				null	2017-03-31	CHL179	CHL
CHL158	FONDEF		Fondo de Fomento al Desarrollo CientÃ­fico y TecnolÃ³gico	Governmental					Bernarda MorÃ­n 495	Santiago		56-2-3654554			www.fondef.cl	null	null	null	2017-07-05	CHL158	CHL
CHL156	PUCV		Pontificia Universidad CatÃ³lica de ValparaÃ­so	Governmental					Avenidad Brasil 2950	ValparaÃ­so		56-32-2273000	56-32-2273183		www.pucv.cl	null	null	null	2017-06-23	CHL156	CHL
CHL172	CORFO		CoorporaciÃ³n de Fomento de la ProducciÃ³n	Governmental					Moneda 921	Santiago		56-2-6318200			www.corfo.cl	null	null	null	2017-03-31	CHL172	CHL
CHL141	UCHILE		Facultad Ciencias AgronÃ³micas - Universidad de Chile	Governmental	0	0	0	0	Santa Rosa 11315. Parad 32 1/2, La Pintana	Santiago		56 2 9785700		rpertuze@uchile.cl	http://agronomia.uchile.cl/			null	2017-06-23	CHL141	CHL
CHL153	UFRO		Universidad de la Frontera	Governmental					Av. Francisco Salazar 01145	Temuco	Casilla 54-D	56-45 -325000	56-45-325950		www.ufro.cl	null	null	null	2017-07-05	CHL153	CHL
CHL160	ODEPA		Oficina de Estudios y PolÃ­ticas Agrarias	Governmental					Teatinos 40	Santiago		56-2-3973000	56-2-3973044		www.odepa.gob.cl	null	null	null	2017-03-31		CHL
CHL182	CONICYT		Fondo Nacional de Desarrollo CientÃ­fico TecnÃ³logico	Governmental					CanadÃ¡ 308, Providencia	Satiago		56 2 3654471	56-2-3720828	mrmacken@conicyt.cl	www.fondecyt.cl	null	null	null	2017-06-23	CHL182	CHL
CHL146	INIA La Pampa		Centro Experimental La Pampa	Governmental	0	0	0	0	Panamericana Sur Km. 950, Purranque	Osorno	Casilla 180	64-352033	64-352033	lapampa@inia.cl				null	2015-08-25	CHL146	CHL
CHL122	ULS		Universidad de La Serena	Governmental					Benavente 980 Â·	La serena		51 204377	51 204377		www.userena.cl	null	null	null	2014-09-19	CHL122	CHL
CHL143	Unach		Universidad Adventista de Chile	Governmental											www.unach.cl	null	null	null	2014-09-19	CHL143	CHL
CHL028	INIA Intihuasi		Banco Base de Semillas INIA Intihuasi	Governmental	1	0	1	1	Camino a Peralillo s/n Km. 2	VicuÃ±a		56 51 2411006		pleon@inia.cl	http://www.inia.cl	-30.02	-70.4	null	2015-07-08	CHL028	CHL
CHL064	CIMM		Centro de InvestigaciÃ³n Minera y Metalurgica	Governmental						Santiago						null	null	null	2014-09-19	CHL064	CHL
CHL165			Departamento de ProducciÃ³n Vegetal INIA La Platina	Governmental						Santiago						null	null	null	2014-09-19	CHL165	CHL
CHL007	MINAGRI		Ministerio de Agricultura	Governmental					Teatinos 40	Santiago						null	null	null	2014-12-12	CHL007	CHL
CHL010	MINEDUC		Ministerio de EducaciÃ³n	Governmental						Santiago						null	null	null	2017-06-23	CHL010	CHL
CHL005	TARAPACA		Universidad de Tarapaca	Governmental					Campus Azapa, Km. 12, C.C 287	Arica.		(56-58)222800	(56-58)232135	ltapia@uta.cl		-18.3	-70.2	null	2014-12-12	CHL005	CHL
CHL001			Instituto de ProducciÃ³n Vegetal	Governmental												null	null	null	2014-12-12		CHL
CHL087	MINSEGPRES		Ministerio SecretarÃ­a General de la Presidencia	Governmental					Palacio La Moneda	Santiago					www.segpres.cl	null	null	null	2014-09-19	CHL087	CHL
CHL008	INIA Quilamapu		Centro Regional de InvestigaciÃ³n INIA Quilamapu	Governmental	0	0	0	0	Avenida Vicente Mendez 515	ChillÃ¡n	Casilla 426	56 42 223290	56 42 227060	gtapia@inia.cl	http://www.inia.cl/quilamapu	-36.59	-72.08	null	2015-07-09	CHL008	CHL
CHL142	UNAP		Universidad Arturo Prat	Governmental					Av.Arturo Prat 2120	Iquique		56 57 394268		francfue@unap.cl		-20.24	-70.14	null	2017-06-23	CHL142	CHL
CHL183	INIA-CHILE		Instituto de Investigaciones Agropecuarias INIA-Chile	Governmental	1	0	1	1	Fidel OteÃ­za 1956, pisos 11,12 y 15 Providencia, Santiago.	Santiago		(+56 2) 2577 1000	(+56 2) 2577 1000	fortega@inia.cl	www.inia.cl			null	2015-06-09	CHL044	CHL
CHN047			Institute of Crops, Zhejiang Academy of Agricultural Sciences	Governmental						Hangzhou, Zhejiang Province						null	null	null	2014-12-12	CHN047	CHN
CHN025			Horticultural Institute, Guizhou Academy of Agricultural Sciences	Governmental					Jinzhuzhen	Guiyang, Guizhou Province	550006					null	null	null	2014-12-12	CHN025	CHN
CHN004	BVRC		Beijing Vegetable Research Centre, Beijing Academy of Agricultural Sciences	Governmental			1		Ban-Jing Village, P.O. Box 2443	Beijing, Haidian District	100089	86 010 51503076/41	86 010 88439634/6286	lpangyuan@sohu.com	http://www.bvrc.com.cn	39.9	116.38	null	2014-12-12	CHN004	CHN
CHN042			Institute of Industrial Crops, Shanxi Academy of Agricultural Sciences	Governmental					6 Nongkebeilu	Taiyuan, Shanxi Province	30031					null	null	null	2014-12-12	CHN042	CHN
CHN035	IAM-HAAS		Institute of Agriculture Modernisation Research, Hubei Academy of Agricultural Sciences	Governmental					Nanhu Yaoyuan	Wuchang, Hubei Provinces	430064	71221				null	null	null	2014-12-12	CHN035	CHN
CHN008	AAAS		Institute of Crop Breeding and Cultivation, Anhui Academy of Agricultural Sciences	Governmental					Nongke South Rd.	Hefei, Anhui Province		612089		criobg@mail.hf.ah.cn		31.55	117.18	null	2014-12-12	CHN008	CHN
CHN032	ICGR-XAAS		Institute of Crop Germplasm Resources, Xingjiang Academy of Agricultural Sciences	Governmental						Laoman City,Wulumuqi,Xing.Aut.Reg.	830000	44311				null	null	null	2014-12-12	CHN032	CHN
CHN009	HAAS		Soyabean Research Institute, Heilongjiang Academy of Agricultural Sciences	Governmental	1				No. 368, Xuefu Rd. Nangang Dis.	Harbin, Heilongjiang Province				virginiay@163.com		45.5	126.4	null	2014-12-12	CHN009	CHN
CHN020	CRI		Citrus Research Institute, Chinese Academy of Agricultural Sciences	Governmental	1				Beibei, Xiema Town	Chongqing,Sichuan Prov.		86-8215-862360		citrusgr@public.cta.cq.cn		29.3	106.35	null	2014-12-12	CHN020	CHN
CHN024	CAAS		Chinese Academy of Agricultural Sciences	Governmental					30 Bai Shi Qiao Road	Beijing	100081	8314433				null	null	null	2014-12-12	CHN024	CHN
CHN052			Institute of Pomology, Jiangxi Academy of Agricultural Sciences	Governmental	1					Liantang, Nanning, Jiangxi Province	330200			qilcpr@public.nc.jx.cn		22.5	108.19	null	2014-12-12	CHN052	CHN
CHN018	IOP-JAAS		Institute of Pomology, Jilin Academy of Agricultural Sciences	Governmental						Gongzhuling, Jilin Province				sunh@cjaas.com		43.58	126.35	null	2014-12-12	CHN018	CHN
CHN023			Department of Biology, Zhongshan (Sun Yatsen) University	Governmental						Guangzhou, Guangdong Province	510275	4446300 ext 3798				null	null	null	2014-12-12	CHN023	CHN
CHN019	SPLZH		Sweet Potato Laboratory, Agriculture and Forestry University of Henan Province	Governmental					No. 1 Agri. Rd.	Zhengzhou, Henan Province	450002			gyli@public.zz.ha.cn		34.45	113.34	null	2014-12-12	CHN019	CHN
CHN068			Tangshan Agricultural Research Institute	Governmental						Tangshan, Hebei Province	63001					null	null	null	2014-12-12	CHN068	CHN
CHN038	IFC-GAAS		Laboratory of Germplasm Resources, Institute of Food Crops, Gansu Academy of Agricultural Sciences	Governmental					Liu JIa Bao	Lanzhou, Gansu Province	730070	66301		douyh@sina.com		null	null	null	2014-12-12	CHN038	CHN
CHN056	IOH-AAAS		Institute of Horticulture, Anhui Academy of Agricultural Sciences	Governmental						Hefei, Anhui Province	230031					null	null	null	2014-12-12	CHN056	CHN
CHN037	IRRH		Institute of Rice Research of Hunan	Governmental					Ma Pe Ling, East Suburb	Changsha, Hunan Province	410125	26145				null	null	null	2014-12-12	CHN037	CHN
CHN002			National Center for Soybean Improvement, Nanjing Agricultural University	Governmental			1		Weigang	Nanjing, Jiangsu Prov.	210095	86-25-4395405	86-25-4395405	sri@njau.edu.cn		32.03	118.47	null	2014-12-12	CHN002	CHN
CHN007	ICBC-CAAS		Institute of Crop Breeding and Cultivation, Chinese Academy of Agricultural Sciences	Governmental					12 Zhongguancun Nandajie	Beijing	100081	(86-10) 891731	(86-10) 689 75212	Zwsbgs201@mail.caas.net.cn		39.55	116.26	null	2014-12-12	CHN007	CHN
CHN054	IPP-JAAS		Institute of Plant Protection, Jiangsu Academy of Agricultural Sciences	Governmental						Xiaolingwei, Nanjing,Jiangsu Prov.	210014					null	null	null	2014-12-12	CHN054	CHN
CHN050			Institute of Rice Research, Jiangxi Academy of Agricultural Sciences	Governmental						Liantang, Nanchang, Jiangxi Prov.	330200	41491		stjaas@public.nc.jx.cn		27.31	116.35	null	2014-12-12	CHN050	CHN
CHN014	TDARI		Tieling District Agricultural Research Institute	Governmental					Qianbalizhuang	Tieling, Liaoning Province	112000					46.57	128.02	null	2014-12-12	CHN014	CHN
CHN013	SRI-AASJP		Soybean Research Institute, Academy of Agricultural Sciences of Jilin Province	Governmental				1	Xixinghua Street 6	Gongzhuling, Jilin Province	136100	-6220959	-6240413	sri@cjaas.com		43.53	126.35	null	2014-12-12	CHN013	CHN
CHN012	CRI-HAAS		Crop Research Institute, Hunan Academy of Agricultural Sciences	Governmental					Mapoling, Furong Dis.	Changsha, Hunan Province				czh2008@msn.com		28.1	113	null	2014-12-12	CHN012	CHN
CHN015	IECS-SAAS		Institute of Industrial Crop Science, Shaanxi Academy of Agricultural Sciences	Governmental					Yangling	Wugong, Shaanxi Province	712100					37.25	111.26	null	2014-12-12	CHN015	CHN
CHN034	ICGR-GAAS		Institute of Crop Germplasm Resources, Guangxi Academy of Agricultural Sciences	Governmental					Xixiangtang	Nanning, Guangxi Province	530007					null	null	null	2014-12-12	CHN034	CHN
CHN070			Hebei Agricultural University	Governmental						Baoding, Hebei Province	71001					null	null	null	2014-12-12	CHN070	CHN
CHN064	IFC-GAAS		Institute of Crops Research, Guangdong Academy of Agricultural Sciences	Governmental					Wushan	Guangzhou, Guangdong Province	510640					23.08	113.2	null	2014-12-12	CHN064	CHN
CHN067			Handan Agricultural Research Institute	Governmental						Hebei Province						null	null	null	2014-12-12	CHN067	CHN
CHN028			Institute of Cotton Research, Chinese Academy of Agricultural Sciences	Governmental						Baibi, Anyang, Henan Province	455112	23711				null	null	null	2014-12-12	CHN028	CHN
CHN003	IOCR-CAAS		Institute of Oil Crops Research, Chinese Academy of Agricultural Sciences	Governmental					Xu Dong 2 Rd.	Wuhan, Hubei Province	430000	(86-10)8788431		zhbo1@chinaoilcri.com.cn		30.35	114.19	null	2017-05-02	CHN003	CHN
CHN109	GAU		Guangxi Agricultural University	Governmental					13 Xiu Shui Road	Nanning, Guangxi Province	530005					null	null	null	2014-12-12	CHN109	CHN
CHN108	IOH-HAAS		Institute of Horticulture, Hunan Academy of Agricultural Sciences	Governmental					Mapoling, East Suburb	Changsha, Hunan Province	410125	26145				null	null	null	2014-12-12	CHN108	CHN
CHN010	IFOC-HAAS		Institute of Food and Oil Crops, Hebei Academy of Agricultural Sciences	Governmental					No. 298 Hepingxi Rd.	Shijiazhuang, Hebei Province	50031	552726		lingzhili2001@yahoo.com.cn		38.02	114.28	null	2014-12-12	CHN010	CHN
CHN069			Chengde Agricultural Research Institute	Governmental						Chengde, Hebei Province						null	null	null	2014-12-12	CHN069	CHN
CHN066	IOMR-HAAS		Institute of Millet Research, Hebei Academy of Agricultural Sciences	Governmental						Hebei Province						null	null	null	2014-12-12	CHN066	CHN
CHN033			Crop Germplasm Resources Laboratory, Heilongjiang Academy of Agricultural Sciences	Governmental					50 Xuefu Road, Nangang Region	Haerbin, Heilongjiang Province		61892/64921320				null	null	null	2014-12-12	CHN033	CHN
CHN005	BGASPEK		Botanical Garden, Institute of Plant Research, Chinese Academy of Sciences	Governmental		1				Xiangshan, Beijing	100093	819431				null	null	null	2014-12-12	CHN005	CHN
CHN073	IIC-HAAS		Institute of Industrial Crops, Henan Academy of Agricultural Sciences	Governmental					No.1 Nongye Road	Zhengzhou, Henan Province	450002					null	null	null	2014-12-12	CHN073	CHN
CHN040	ICB-BAAS		Institute of Crop Breeding, Beijing Academy of Agricultural Sciences	Governmental					Banjing	Beijing	100081	8414433				null	null	null	2014-12-12	CHN040	CHN
CHN029	GRI-CAAS		Grassland Research Institute, Chinese Academy of Agricultural Sciences	Governmental					120 Wulanchabu East Street	Huhehot, Inner Mongolia	10010	086 0471 4963001	086-0471-4961330		http://www.grassland.net.cn	40.52	111.4	null	2014-12-12	CHN029	CHN
CHN055	IOV-JAAS		Institute of Vegetables, Jiangsu Academy of Agricultural Sciences	Governmental						Xiaolingwei, Nanjing,Jiangsu Prov.	210014					null	null	null	2014-12-12	CHN055	CHN
CHN080	IMR-JAAS		Institute of Maize Research, Jilin Academy of Agricultural Sciences	Governmental					Xixinhua Street 5	Gongzhuling, Jilin Province	136100	(04441)5179				null	null	null	2014-12-12	CHN080	CHN
CHN085	ISR-LAAS		Institute of Sorghum Research, Liaoning Academy of Agricultural Sciences	Governmental					Maguanqiao	Shenyang, Liaoning Province	110161					null	null	null	2014-12-12	CHN085	CHN
CHN065	IOP-HAAS		Institute of Pomology, Hebei Academy of Agricultural Sciences	Governmental					Changli County	Hebei Province	66600	48726/48884				null	null	null	2014-12-12	CHN065	CHN
CHN011	IIC-JAAS		Institute of Industrial Crops, Jiangsu Academy of Agricultural Sciences	Governmental					Xiaolingwei	Nanjing, Xiaolingwei, Jiangsu Prov	210014	431481327		jiefuzhang@sina.com		32.08	118.47	null	2014-12-12	CHN011	CHN
CHN041			Institute of Crop Genetics, Shanxi Academy of Agricultural Sciences	Governmental					6 Nongkebeilu	Taiyuan, Shanxi Province	30031	774804				null	null	null	2014-12-12	CHN041	CHN
CHN096	SWAU		South West Agricultural University	Governmental					136 Tianshengqiao, Bebei District	Chongqing, Sichuan Province	630716	3964				null	null	null	2014-12-12	CHN096	CHN
CHN071	IMR-SAAS		Institute of Maize Research, Shandong Academy of Agricultural Sciences	Governmental					5 Sang Yuan Road	Jinan, Shandong Province	250100					null	null	null	2014-12-12	CHN071	CHN
CHN095	IPP-SAAS		Institute of Plant Protection, Sichuan Academy of Agricultural Sciences	Governmental						Chengdu, Sichuan Province	610066	441031				null	null	null	2014-12-12	CHN095	CHN
CHN021			Fruit Breeding Institute	Governmental						Mey Count, Shanxi Province						38	111	null	2014-12-12	CHN021	CHN
CHN049			Institute of Horticulture, Zhejiang Academy of Agricultural Sciences	Governmental						Hangzhou, Zhejiang Province						null	null	null	2014-12-12	CHN049	CHN
CHN063	IRR-GAAS		Institute of Rice Research, Guangdong Academy of Agricultural Sciences	Governmental					Wushan	Guangzhou, Guangdong Province	510640	774055936				null	null	null	2014-12-12	CHN063	CHN
CHN006			Triticeae Research Institute, Sichuan Agriculture University	Governmental						Dujiangyan, Sichuan Province	675014					null	null	null	2014-12-12	CHN006	CHN
CHN030			Institute of Crop Germplasm Resources, Shanxi Academy of Agricultural Sciences	Governmental					64 Nongkebei Road	Taiyuan, Shanxi Province	30031			nkypzs@public.ty.sx.cn		null	null	null	2014-12-12	CHN030	CHN
CHN087	IOP-LAAS		Institute of Pomology, Liaoning Academy of Agricultural Sciences	Governmental					Xiong Yao, Giai Xian	Liaoning Province	115214					null	null	null	2014-12-12	CHN087	CHN
CHN081	ICR-JAAS		Institute of Crop Research, Jilin Academy of Agricultural Sciences	Governmental					Xixinhua Street 5	Gongzhuling, Jilin Province		(04441)5179				null	null	null	2014-12-12	CHN081	CHN
CHN017	SAAS		Shanghai Academy of Agricultural Sciences	Governmental					2901 Beizhan Road	Shanghai	201106			lluo61@yahoo.com		31.13	121.25	null	2014-12-12	CHN017	CHN
CHN016	ICBC-SHAAS		Institute of Crop Breeding and Cultivation, Shandong Academy of Agricultural Sciences	Governmental					14 Sang Yuan Road	Jinan, Shandong Province	250100	43721				36.38	117.01	null	2014-12-12	CHN016	CHN
CHN043	IOM-SXAAS		Institute of Millet, Shanxi Academy of Agricultural Sciences	Governmental					Northern Suburb	Changzhi City, Hebei Province	46011	26640, 26641				null	null	null	2014-12-12	CHN043	CHN
CHN097	SAU		Triticeae Research Institute, Sichuan Agricultural University	Governmental						Dujiangyan, Sichuan Province	611830					null	null	null	2014-12-12	CHN097	CHN
CHN094	ICR-SAAS		Institute of Crop Research, Sichuan Academy of Agricultural Sciences	Governmental						Chengdu, Sichuan Province	610066	441031		JLCRAPE@hotmail.com		31.58	108.51	null	2014-12-12	CHN094	CHN
CHN100	IFC-GAAS		Institute of Field Crops, Guizhou Academy of Agricultural Sciences	Governmental						Guiyang, Guizhou Province	550006					null	null	null	2014-12-12	CHN100	CHN
CHN036			Jiangsu Academy of Agricultural Sciences	Governmental					Xiao Ling Wei	Nanjing, Jiangsu Province	210014	647181				null	null	null	2014-12-12	CHN036	CHN
CHN093	IFC-SAAS		Institute of Food Crops, Shaanxi Academy of Agricultural Sciences	Governmental						Yiangling, Shaanxi Province	712100	2401				null	null	null	2014-12-12	CHN093	CHN
CHN062	IIC-GAAS		Institute of Industrial Crops, Guangdong Academy of Agricultural Sciences	Governmental					Wushan	Guangzhou, Guangdong Province	510640	774055295				null	null	null	2014-12-12	CHN062	CHN
CHN031	ICGR-QAAS		Institute of Crop Germplasm Resources, Qinghai Academy of Agricultural Sciences	Governmental						North Suburb,Xining,Qinghai Prov.	810016					null	null	null	2014-12-12	CHN031	CHN
CHN082	IOV-JAAS		Institute of Vegetables, Jilin Academy of Agricultural Sciences	Governmental					Xixinhua Street 5	Gongzhuling, Jilin Province	136100	(04441)5179				null	null	null	2014-12-12	CHN082	CHN
CHN086	IOH-LAAS		Institute of Horticulture, Liaoning Academy of Agricultural Sciences	Governmental					Maguanqia, Dongling	Shenyang, Liaoning Province	110161			haitao@laas.net.cn		null	null	null	2014-12-12	CHN086	CHN
CHN084	IRR-LAAS		Institute of Rice Research, Liaoning Academy of Agricultural Sciences	Governmental					Sujiatun	Shenyang, Liaoning Province	110101			quanqiu@pubsy.in.cn		null	null	null	2014-12-12	CHN084	CHN
CHN112	IIC-XAAS		Institute of Industrial Crops, Xinjiang Academy of Agricultural Sciences	Governmental					No. 38 Nanchang Rd.	Wulumuqi, Xinjiang Province	830000			cassfl@163.net		null	null	null	2014-12-12	CHN112	CHN
CHN115	IIC-HAAS		Institute of Industrial Crops, Heilongjiang Academy of Agricultural Sciences	Governmental						Heilongjiang Province						null	null	null	2014-12-12	CHN115	CHN
CHN114	ICB-HAAS		Institute of Crop Breeding, Heilongjiang Academy of Agricultural Sciences	Governmental					Xuefu Road No.50	Harbin, Heilongjiang Province						null	null	null	2014-12-12	CHN114	CHN
CHN048			Institute of Plant Protection, Zhejiang Academy of Agricultural Sciences	Governmental						Hangzhou, Zhejiang Province						null	null	null	2014-12-12	CHN048	CHN
CHN078	IPP-JAAS		Institute of Plant Protection, Jilin Academy of Agricultural Sciences	Governmental					Xixinhua Street 5	Gongzhuling, Jilin Province	136100	(04441)5179/4378				null	null	null	2014-12-12	CHN078	CHN
CHN079	IRR-JAAS		Institute of Rice Research, Jilin Academy of Agricultural Sciences	Governmental					Xixinhua Street 5	Gongzhuling, Jilin Province		(04441)5179				null	null	null	2014-12-12	CHN079	CHN
CHN046	IOP-SXAAS		Institute of Pomology, Shanxi Academy of Agricultural Sciences	Governmental					14 Xutandongjie	Taiyuan, Shanxi Province	30031					null	null	null	2014-12-12	CHN046	CHN
CHN099	IRR-GAAS		Institute of Rice Research, Guizhou Academy of Agricultural Sciences	Governmental					Jinzhuzheng	Guiyang, Guizhou Province	550006			grri@vip.163.com		null	null	null	2014-12-12	CHN099	CHN
CHN059	IPP-SAAS		Institute of Plant Protection, Shanghai Academy of Agricultural Sciences	Governmental						Shanghai	201106					null	null	null	2014-12-12	CHN059	CHN
CHN053			Institute of Food Crops, Jiangsu Academy of Agricultural Sciences	Governmental					Xiaolingwei	Nanjing, Jiangsu Province	210014	431481208				null	null	null	2014-12-12	CHN053	CHN
CHN039			Guizhou Academy of Agricultural Sciences	Governmental					Lan Ni Gou	Guiyang, Guizhou Province	550006					null	null	null	2014-12-12	CHN039	CHN
CHN113	IFC-XAAS		Institute of Food Crops, Xinjiang Academy of Agricultural Sciences	Governmental					Laomancheng	Wulumuqi, Xinjiang Province	830000					null	null	null	2014-12-12	CHN113	CHN
CHN111	IAC-NAAS		Institute of Agriculture Crops, Ningxia Academy of Agricultural Sciences	Governmental					Sanshiyizhigou	Yinchuan,Ningxia Autonomous Region	750001	34253				null	null	null	2014-12-12	CHN111	CHN
CHN105	IOP-HAAS		Institute of Pomology, Hubei Academy of Agricultural Sciences	Governmental					Jinshuizha	Wuchang, Hubei Province	430064	73629/71221				null	null	null	2014-12-12	CHN105	CHN
CHN107	RHC-HAAS		Rice Hybridization Centre, Hunan Academy of Agricultural Sciences	Governmental					Mapeling	Chasha, Hunan Province	410175	26145				null	null	null	2014-12-12	CHN107	CHN
CHN106	CAU		Department of Horticulture, China Central Agricultural University	Governmental					Wuchang,	Wuhan, Hubei Province	430070	875681				null	null	null	2014-12-12	CHN106	CHN
CHN045	IOS-SXAAS		Institute of Sorghum, Shanxi Academy of Agricultural Sciences	Governmental					Yuci City	Shizhaoxiang, Hebei Province	30620	23036				null	null	null	2014-12-12	CHN045	CHN
CHN044	IME-SXAAS		Institute of Maize, Shanxi Academy of Agricultural Sciences	Governmental					14 Xinjiang Beilu	Qizhou, Hebei Province	34000	32024				null	null	null	2014-12-12	CHN044	CHN
CHN116	IPR-HAAS		Potato Research Institute, Heilongjiang Academy of Agricultural Sciences	Governmental						Keshan, Heilongjiang Province	161606			shengwanmin@0451.com		48.03	125.55	null	2014-12-12	CHN116	CHN
CHN132	BRC-CAAS		Department of International Cooperation, Chinese Academy of Agricultural Sciences	Governmental					30 Bai Shi Qiao Road	Beijing	100081	8314433	86-10-8316545			null	null	null	2014-12-12	CHN132	CHN
CHN091	IOV-SAAS		Institute of Vegetables, Shaanxi Academy of Agricultural Sciences	Governmental					Liangling	Yianyang, Shaanxi Province	712200	2401				null	null	null	2014-12-12	CHN091	CHN
CHN121	CNRRI		China National Rice Research Institute	Governmental				1	359, Ti Yu Chang Rd	Hangzhou, Zhejiang Province	310006	86-571-63370540	86-571-63370366		http://www.chinariceinfo.com	30.05	119.56	null	2014-12-12	CHN121	CHN
CHN092	IPP-SAAS		Institute of Plant Protection, Shaanxi Academy of Agricultural Sciences	Governmental						Yiangling, Shaanxi Province	712100	2401				null	null	null	2014-12-12	CHN092	CHN
CHN104	IIC-HAAS		Institute of Industrial Crops, Hubei Academy of Agricultural Sciences	Governmental					Nanhu Yaoyuan	Wuchang, Hubei Province	430064	73629/71221				null	null	null	2014-12-12	CHN104	CHN
CHN090	IOP-SAAS		Institute of Pomology, Shaanxi Academy of Agricultural Sciences	Governmental						Yiangling, Shaanxi Province	712100	2401				null	null	null	2014-12-12	CHN090	CHN
CHN074	IFC-HAAS		Institute of Food Crops, Henan Academy of Agricultural Sciences	Governmental					No.1 Nongye Road	Zhengzhou, Nenan Province	450002			henancrop@hnagri.org.cn		null	null	null	2014-12-12	CHN074	CHN
CHN072	IVR-SAAS		Institute for Vegetable Research of Shandong Academy of Agricultural Sciences	Governmental					Gongye Bei road 202	Jinan, Shandong Province		531-8602643/5199421	86-531-8602643	xup@public.jn.sd.cn / xulp@jn-public.sd.cninfo.net	http://www.Chinainfowww.com/CVW	null	null	null	2014-12-12	CHN072	CHN
CHN076	ICR-TAAS		Institute of Crop Research, Tianjin Academy of Agricultural Sciences	Governmental					Kangfu Road	Nankai District, Jianjin	300192	334392				null	null	null	2014-12-12	CHN076	CHN
CHN075	IWR-HAAS		Institute of Wheat Research, Henan Academy of Agricultural Sciences	Governmental					1 Nongye Road	Zhengzhou, Henan Province	450002			gyli@public.zz.ha.cn		null	null	null	2014-12-12	CHN075	CHN
CHN166	IAE-CAAS		Institute of Agricultural Economics, Chinese Academy of Agricultural Sciences	Governmental					30 Bai Shi Qiao Road	Beijing	100081	8314433				null	null	null	2014-12-12	CHN166	CHN
CHN057	IRW-FAAS		Institute of Rice and Wheat, Fujian Academy of Agricultural Sciences	Governmental					Luozhou Huangshan	Fuzhou, Fujian Province	350000	(0591)542439				null	null	null	2014-12-12	CHN057	CHN
CHN083	ICR-LAAS		Institute of Crop Research, Liaoning Academy of Agricultural Sciences	Governmental					Maguanqiao, Dongling	Shenyang, Liaoning Province	110161					null	null	null	2014-12-12	CHN083	CHN
CHN117	IOH-HAAS		Institute of Horticulture, Heilongjiang Academy of Agricultural Sciences	Governmental					Xuefu Road No.50	Harbin, Heilongjiang Province						null	null	null	2014-12-12	CHN117	CHN
CHN110	IOV-GAAS		Institute of Vegetables, Gansu Academy of Agricultural Sciences	Governmental					Liujiapu	Lanzhou, Gansu Province	730070	66301				null	null	null	2014-12-12	CHN110	CHN
CHN145	IOT-CAAS		Institute of Tea, Chinese Academy of Agricultural Sciences	Governmental					1 Yunxi Road	Hangzhou, Zhejiang	310008	791246/791261				30.18	120.07	null	2014-12-12	CHN145	CHN
CHN143			Sugarbeet Institute, Chinese Academy of Agricultural Sciences	Governmental					345 DongZhi Rd.	Hulan, Heilongjiang Province				cui504@sina.com		null	null	null	2014-12-12	CHN143	CHN
CHN058	ICR-SAAS		Institute of Crop Research, Shanghai Academy of Agricultural Sciences	Governmental					2901 Beidi Road	Shanghai	201106					null	null	null	2014-12-12	CHN058	CHN
CHN101	SCGR-YAAS		Station of Crop Germplasm Resources, Yunan Academy of Agricultural Sciences	Governmental					Longtou Street	Kunming, Yunnan Province	650205	50414/50287 ext. 253				null	null	null	2014-12-12	CHN101	CHN
CHN157	IOP-GDAAS		Institute of Pomology, Guangdong Academy of Agricultural Sciences	Governmental	1				Wushan	Guangzhou, Guangdong Province	510640	(020)516055	(020)336512			23.08	108.51	null	2014-12-12	CHN157	CHN
CHN102	IFC-YAAS		Institute of Food Crops, Yunnan Academy of Agricultural Sciences	Governmental					Longtou Street	Kunming, Yunnan Province	650205	50414				null	null	null	2014-12-12	CHN102	CHN
CHN213	DOH-SCATC		Department of Horticulture, South China Academy of Tropical Crops	Governmental					Baodaoxincun	Zhanxian, Hainan Province	571737			hhsrcri@163.net		null	null	null	2014-12-12	CHN213	CHN
CHN141	IPP-CAAS		Institute of Plant Protection, Chinese Academy of Agricultural Sciences	Governmental					Malianwa	Beijing	100094	2581177				null	null	null	2014-12-12	CHN141	CHN
CHN120	ITR-FAAS		Institute of Tea Research, Fujian Academy of Agricultural Sciences	Governmental					41 Hualin Road	Fuzhou, Fujian Province	350000	(0591)571771 ext.367				null	null	null	2014-12-12	CHN120	CHN
CHN089	ICR-IAAS		Institute of Crop Research, Inner Mongolia Academy of Agricultural Sciences	Governmental					South Suburb	Huhhot, Inner Mongolia	10031			Xhw88@hotmail.com		null	null	null	2014-12-12	CHN089	CHN
CHN088	IIC-LAAS		Institute of Industrial Crops, Liaoning Academy of Agricultural Sciences	Governmental					1 Xinxing Street	Liaoyang, Liaoning Province	110161					null	null	null	2014-12-12	CHN088	CHN
CHN146	BAAFS		Beijing Academy of Agriculture and Forestry Sciences	Governmental	1				Banjing	Beijing	100081	2582211-648		xiaoying@public.east.cn.net		40	116.21	null	2014-12-12	CHN146	CHN
CHN176	IAM-CAAS		Institute of Agrometeorology, Chinese Academy of Agricultural Sciences	Governmental					30 Bai Shi Qiao Road	Beijing	100081	8314433				null	null	null	2014-12-12	CHN176	CHN
CHN193			Xuzhou Agricultural Research Institute of Jiangsu Province	Governmental					Donghe Village	Xuzhou, Jiangsu Province	221121	37950		guoxd@public.xz.js.cn		null	null	null	2014-12-12	CHN193	CHN
CHN184			Soyabean Research Institute, Anhui Academy of Agricultural Sciences	Governmental					Nongke South Rd.	Hefei, Anhui Province	230031	0551-253395		criobg@mail.hf.ah.cn		null	null	null	2014-12-12	CHN184	CHN
CHN119	ICC-FAAS		Institute of Crop Cultivation, Fujian Academy of Agricultural Sciences	Governmental					Pudang, Xindian	Fuzhou, Fujian Province	350000	(0591)570856				null	null	null	2014-12-12	CHN119	CHN
CHN118	FRI-FAAS		Fruit Research Institute, Fujian Academy of Agricultural Sciences	Governmental	1				Pudang, Xindian	Fuzhou, Fujian Province	350000	(0591)570856				26.09	119.17	null	2014-12-12	CHN118	CHN
CHN060			Department of Biology, Beijing University	Governmental						Beijing, Haidian District						null	null	null	2014-12-12	CHN060	CHN
CHN178	INASR-CAAS		Institute of Natural Agroresources Survey and Regionalization, Chinese Academy of Agricultural Sciences	Governmental					30 Bai Shi Qiao Road	Beijing	100081	8314433				null	null	null	2014-12-12	CHN178	CHN
CHN103	IOH-YAAS		Institute of Horticulture, Yunnan Academy of Agricultural Sciences	Governmental					Longtou Street	Kunming, Yunnan Province	650205	50414				null	null	null	2014-12-12	CHN103	CHN
CHN202			Seed & Plant Quarantine Division, Department of Crop Production, Ministry of Agriculture	Governmental								(86)10-64192813	(86)10-64192815	nyszzc@agri.gov.cn		null	null	null	2014-12-12	CHN202	CHN
CHN217	IOCGAAS		Institute of Oil Crops Guizhou Academy of Agricultural Science	Governmental					Jinzhu Town, Guiyang	Guizhou				gzaasyls@yahoo.com.cn		null	null	null	2014-12-12	CHN217	CHN
CHN216	IIC-HNAAS		Institute of Industrial Crops, Hainan Academy of Agricultural Sciences	Governmental					165 Haifudadao	Haikou, Hainan Province	571100			wquanw@hotmail.com		null	null	null	2014-12-12	CHN216	CHN
CHN153	GDAAS		Guangdong Academy of Agricultural Sciences	Governmental					Wushan	Guangzhou, Guangdong	510640	516055				null	null	null	2014-12-12	CHN153	CHN
CHN219			Shanghai Botanic Garden	Governmental		1			1100 Long Wu Road	Shanghai	20031		0086-21-64703460			null	null	null	2014-12-12	CHN219	CHN
CHN199	CAF		The Chinese Academy of Forestry Subtropical Forestry Research Inst	Governmental					Fuyang 311400	Zhejiang Province		86-5813-326804	86-5813-322719			null	null	null	2014-12-12	CHN199	CHN
CHN218	TAAS		Tibet Academy of Agricultural and Animal Husbandry Sciences	Governmental					153 Jinzhu Xilu	Lasa, Tibet				taaas@taaas.org		null	null	null	2014-12-12	CHN218	CHN
CHN215	SGI-YAAS		Sugarcane Research Institute, Yunnan Academy of Agricultural Sciences	Governmental					Lingquandonglu	Kaiyuan City, Yunnan	661000			YSRI@public.km.yn.cn		null	null	null	2014-12-12	CHN215	CHN
CHN214	SRC-HAAS		Sesame Research Centre, Henan Academy of Agricultural Sciences	Governmental					No. 1 Nongye Road	Zhengzhou, Henan	450002			weiwenxing@371.net		null	null	null	2014-12-12	CHN214	CHN
CHN123	CAS		Chinese Academy of Sciences	Governmental					Sanlihe Road	Beijing	100081					null	null	null	2014-12-12	CHN123	CHN
CHN051			Institute of Field Crops, Jiangxi Academy of Agricultural Sciences	Governmental						Liantang, Nanchang, Jiangxi Prov.	330200			ding@hotmail.com		27.36	116.35	null	2014-12-12	CHN051	CHN
CHN061			Beijing Botanical Garden, Institute of Botany, Chinese Academy of Science	Governmental		1			Shiangshan	Beijing	100093	819431				null	null	null	2014-12-12	CHN061	CHN
CHN077			Department of Biology, Nankai University	Governmental						Tianjin						null	null	null	2014-12-12	CHN077	CHN
CHN022	SCATC		South China Academy of Tropical Crops	Governmental					Baodao Xincun, Danxian Country	Zhanxian, Hainan Prov.		163				null	null	null	2014-12-12	CHN022	CHN
CHN027			Zhengzhou Institute of Pomology, Chinese Academy of Agricultural Sciences	Governmental						Zhengzhou, Henan Province						null	null	null	2014-12-12	CHN027	CHN
CHN026			Institute of Pomology of Chinese Academy of Agricultural Sciences	Governmental						Xingcheng County, Liaoning Prov.	121600	2273-2278				null	null	null	2014-12-12	CHN026	CHN
CHN001	ICS-CAAS		Institute of Crop Science, Chinese Academy of Agricultural Sciences	Governmental	1				12 Zhongguancun Nandajie	Beijing	100081	(86-10)62186691	(86-10)62186629	xxlu@caas.net.cn	http://www.icscaas.com.cn ; http://www.cgris.net	39.96	116.33	null	2014-12-12	CHN001	CHN
CHN220	ISAPS-CAAS		Institute of Special Animal and Plant Sciences, Chinese Academy of Agricultural Sciences	Governmental					Jingyue development zone Juye street 4899	Changchun		0431-81919800	0431-81919800	Tcsbcaas@mail.jl.cn	http://isaps.caas.cn/sites/isaps/	43.77	125.42	null	2014-12-12	CHN220	CHN
CHN221	MoA		Ministry of Agriculture	Governmental	0	0	0	0	No.11 Nongzhanguan Nanli	Beijin	100125							null	2015-09-18		CHN
CIV061	IDEFOR-DPL		DÃ©partement des Plantes Ã Latex, IDEFOR	Governmental												5.19	-3.55	null	2014-12-12	CIV061	CIV
CIV010	CN		Centre Neerlandais	Governmental					C/O ORSTOM, Adipodoume BP V-51	Abidjan						5.19	-4.06	null	2014-12-12	CIV010	CIV
CIV051	ENSA		Ecole Nationale SupÃ©rieure Agronomique	Governmental					B.P. 1313	Yamoussoukro						null	null	null	2014-12-12	CIV051	CIV
CIV055	IDESSA		Institut des Savanes, ReprÃ©sentation Ã Abidjan	Governmental					B.P. 18	Abidjan 01	946	248052	248052			null	null	null	2014-12-12	CIV055	CIV
CIV007			Centre National de Floristique, UniversitÃ© Nationale	Governmental					22 BP 582	Abidjan 22						null	null	null	2014-12-12	CIV007	CIV
CIV006			UniversitÃ© Nationale de CÃ´te d'Ivoire	Governmental					22 B.P. 582	Abidjan 22		439000				5.24	-4.01	null	2014-12-12	CIV006	CIV
CIV011	IRCC/CIRAD		Institut de Recherches du CafÃ© et du Cacao et autres Plantes Stimulantes	Governmental				1	01 BP 1827	Abidjan 01		303032				5.19	-4.11	null	2014-12-12	CIV011	CIV
CIV032	IRHO/CIRAD		Station Principale du Palmier Ã Huile de La Me	Governmental					La Me, 13 BP 989	Abidjan 13		332661				null	null	null	2014-12-12	CIV032	CIV
CIV015			MinistÃ¨re de la Production Animale	Governmental					B.P. V-84 A	Abidjan						null	null	null	2014-12-12	CIV015	CIV
CIV012	IRHO/CIRAD		Institut de Recherches pour les Huiles et OlÃ©agineux	Governmental					Direction, 01 BP 1001	Abidjan 01		329510/223303				null	null	null	2014-12-12	CIV012	CIV
CIV008			FacultÃ© des Sciences et Techniques, Laboratoire GÃ©nÃ©tique, UniversitÃ© Nationale	Governmental					22 BP 582	Abidjan 22		439000		tanoy@ci.refer.org		5.15	-4.01	null	2014-12-12	CIV008	CIV
CIV019	CIRAD		Centre de CoopÃ©ration International en Recherche Agronomique pour le DÃ©veloppement	Governmental						BouakÃ©						null	null	null	2014-12-12	CIV019	CIV
CIV035	IDESSA-DPV		DÃ©partement des Plantes VivriÃ¨res, IDESSA	Governmental					01 BP 635	Bouake 01		(225) 63 35 26	(225) 63 31 26			7.24	-5	null	2014-12-12	CIV035	CIV
CIV021	IRCA/CIRAD		Institut de Recherches sur le Caoutchouc	Governmental					01 BP 1536	Abidjan						null	null	null	2014-12-12	CIV021	CIV
CIV002			MinistÃ¨re de l'Education National chargÃ© de l'Enseignement SupÃ©rieur et de la Recherche Scientifique	Governmental					B.P. V 151	Abidjan		(225)430202				null	null	null	2014-12-12	CIV002	CIV
CIV018	ORSTOM		Institut FranÃ§ais de Recherche Scientifique pour le DÃ©veloppement en CoopÃ©ration (OSRSTOM)	Governmental					Direction 08 BP 2002	Abidjan 08		326554				null	null	null	2014-12-12	CIV018	CIV
CIV059	IDEFOR-DCC		DÃ©partement du CafÃ© et du Cacao, IDEFOR	Governmental					01 BP 1827	Abidjan 01		(225) 30 30 04 / 43				5.29	-4.01	null	2014-12-12	CIV059	CIV
CIV063	CNRA		Centre National de Recherches Agronomiques	Governmental					KM 17 Route de Dabou, 01 BP 1740	Abidjan		(225) 23453300/116	(225) 23453305	cnra@africaonline.co.ci		null	null	null	2014-12-12	CIV063	CIV
CIV005	IDESSA		Direction Institut des Savanes	Governmental					01 BP 633	Bouake 01		(225)633126 633139	(225)632045			7.24	-5	null	2014-12-12	CIV005	CIV
CIV013	IRFA/CIRAD		Institut de Recherches sur les Fruits et Agrumes	Governmental	1				01 BP 1740	Abidjan						5.19	-3.51	null	2014-12-12	CIV013	CIV
CIV044			UniversitÃ© Nationale de CÃ´te d'Ivoire	Governmental					01 BP V34	Abidjan 01						null	null	null	2014-12-12	CIV044	CIV
CIV036	IDESSA		Centre d'Elevage, IDESSA	Governmental					01 B.P. 1152	Bouake		633364				null	null	null	2014-12-12	CIV036	CIV
CIV009	ENSA		Ecole Nationale SupÃ©rieure Agronomique	Governmental					08 B. P. 35	Abidjan						null	null	null	2014-12-12	CIV009	CIV
CIV016			Department de l'Elevage	Governmental					BP 1152	Bouake 01		633364				null	null	null	2014-12-12	CIV016	CIV
CIV020	CTFT/CIRAD		Centre pour la Technologie ForestiÃ¨re Tropicale	Governmental												null	null	null	2014-12-12	CIV020	CIV
CIV037	IDESSA		Centre industriel, IDESSA	Governmental					B.P. 604	Bouake						null	null	null	2014-12-12	CIV037	CIV
CIV029	ORSTOM		Mission de BouakÃ©	Governmental					01 BP 1434	Bouake						null	null	null	2014-12-12	CIV029	CIV
CIV017	CIRES		Centre Ivoirien de Recherche Economique et Sociale	Governmental												null	null	null	2014-12-12	CIV017	CIV
CIV034			MinistÃ¨re de l'Education Nationale	Governmental												null	null	null	2014-12-12	CIV034	CIV
CIV025			Ecole ForestiÃ¨re de BouakÃ©	Governmental					B P 654	Bouake						null	null	null	2014-12-12	CIV025	CIV
CIV024			Ecole ForestiÃ¨re de Banco	Governmental					B P 3233	Abidjan						null	null	null	2014-12-12	CIV024	CIV
CIV060	IDEFOR-DFA		DÃ©partement des Fruits et Agrumes, IDEFOR	Governmental					01 BP 1740	Abidjan 01		(225) 450905/10	(225) 450889/3305			5.19	-3.56	null	2014-12-12	CIV060	CIV
CIV038	IRHO/CIRAD		Station 'Marc Delorme', Port Bouet	Governmental					07 BP 13	Abidjan 07		368872				null	null	null	2014-12-12	CIV038	CIV
CIV014			Direction GÃ©nÃ©rale du DÃ©veloppement Agricole	Governmental												null	null	null	2014-12-12	CIV014	CIV
CIV027	IAB		Institut Agricole de BouakÃ©	Governmental					01 BP 1490	Bouake						null	null	null	2014-12-12	CIV027	CIV
CIV004			MinistÃ¨re de l'Agriculture	Governmental					01 BP V82	Abidjan		(+225) 20 21 08 33				null	null	null	2014-12-12	CIV004	CIV
CMR135	MINEF		MinistÃ©re de l'Environnement et des FÃ´rets	Governmental	1	1				Yaounde						null	null	null	2014-09-19	CMR135	CMR
CMR096	PCO		Projet champignon d'Obala	Governmental				1		Obala						null	null	null	2014-09-19		CMR
CMR020	IRZ		Institut de Recherche Zootechnique	Governmental					P.O. Box 1457	Yaounde		232456				null	null	null	2014-12-12		CMR
CMR003	IRAD		Centre RÃ©gional de Recherche Agricole pour le DÃ©veloppement de Maroua	Governmental				1	P.O. Box 33	Maroua		22 2 9 11 78/22 29 11 64				null	null	null	2014-12-12	CMR003	CMR
CMR002	MINRESI		Ministere de la Recherche Scientifique et de l'Innovation	Governmental					P.O. Box 1457	Yaounde	237	(237) 22 22 48 13/ 22224660	(237) 22202 969			null	null	null	2014-12-12	CMR002	CMR
CMR089	PNDRT		Programme national de dÃ©veloppement des racines et tubercules	Governmental						YaoundÃ©						null	null	null	2014-09-19		CMR
CMR001	CRRAN IRAD		Centre RÃ©gional de Recherche Agricole pour le DÃ©veloppement de Nkolbisson	Governmental	1				B.P. 2067	Nkolbisson, Yaounde		237 22 23 31 05	(237) 22 23 35 38	iradpnrva@yahoo.com	www.irad-cameroon.org	3.51	11.36	null	2014-12-12	CMR001	CMR
CMR015	CEREPAH		Centre SpÃ©cialisÃ© de Recherche sur le palmier Ã huile	Governmental					P.M.B. 243	Douala		237 33 42 96 39/77 66 97 17/ 99 69 61 15			www.irad-cameroon.org	null	null	null	2017-06-23	CMR015	CMR
CMR011	IRAD		Station polyvalente de Recherche Agricole pour le dÃ©veloppement de Foumbot	Governmental				1	B.P. 665	Bafoussam					www.irad.org	null	null	null	2014-12-12	CMR011	CMR
CMR010	IRAD		Station Polyvalente de Recherche Agricole pour le DÃ©veloppement de Bertoua	Governmental						Bertoua		237 77 79 31 69			www.irad-cameroon.org	null	null	null	2014-12-12	CMR010	CMR
CMR029	IRZ		Centre de Recherche Zootechnique de Bambui	Governmental					P.O. Box 80	Bamenda						null	null	null	2014-12-12		CMR
CMR008	IRAD		Station Polyvalente de Recherche Agricole pour le DÃ©veloppement de Dschang	Governmental				1	P.O. Box 44	Dschang		237 33 45 13 52/99 83 52 09			www.irad-cameroon.org	null	null	null	2014-12-12	CMR008	CMR
CMR038			Limbe Botanic Garden	Governmental		1			P.O. Box 437	Limbe						null	null	null	2014-12-12	CMR038	CMR
CMR012	IRAD		Station polyvalente de Recherche Agricole pour le DÃ©veloppement de Barombi Kang	Governmental				1	B.P. 62	Kumba		237 33 35 42 51/77 20 12 48			www.irad-cameroon.org	null	null	null	2014-12-12	CMR012	CMR
CMR049	IRA		Centre spÃ©cialisÃ© de recherche sur le palmier Ã huile de la Dibamba	Governmental			1	1		Dibamba, Douala		237 33 42 96 39/77 66 97 17			www;irad-cameroon.org	null	null	null	2014-12-12		CMR
CMR097	PSSA		Programme SpÃ©cial de SÃ©curitÃ© Alimentaire	Governmental				1		YaoundÃ©	BP 770	(237)22224105				null	null	null	2014-09-19		CMR
CMR009	IRAD		Station Polyvalente de Recherche Agricole pour le DÃ©veloppement de Bambui/Mankon	Governmental			1	1	P.O. Box 80	Bamenda		237 33 33 36 73	237 33 32 21 63		www.irad-cameroon.org	null	null	null	2014-12-12	CMR009	CMR
CMR006	IRAD		Programme des ressources phytogÃ©nÃ©tiques, Institut de la recherche agronomique	Governmental	1		1	1	BP 2067	Yaounde		(237) 22 22 33 62/22 23 35 38	(237)22 23 35 38/22 22 33 62	iradpnrva@yahoo.com	www.irad-cameroon.org	3.51	11.31	null	2014-12-12		CMR
CMR040	IRAD		Institut de la Recherche Agricole pour le DÃ©veloppement	Governmental	1		1	1		YaoundÃ©	B.P. 2 123	00 237 22223362/22233538	00 237 22223362/22233538	iradpnrva@yahoo.com	www.irad-cameroon.org	null	null	null	2014-12-12	CMR068	CMR
CMR100	ETAT		Etat camerounais/Budget d'Investissement Publique	Governmental						YAOUNDE						null	null	null	2014-09-19	CMR100	CMR
CMR107	MIDENO		Mission de dÃ©veloppement du Nord-Ouest	Governmental				1	BP 442	Bamenda	237	23361378 77704325	237 23361661			null	null	null	2014-09-19	CMR107	CMR
CMR098	SSA		Stock de sÃ©curitÃ© alimentaire	Governmental				1		Garoua	BP 298	(237)22271438	(237)22271656			null	null	null	2014-09-19	CMR098	CMR
CMR092	PARFAR		Programme d'amÃ©lioration du revenu familial rural	Governmental					BP 1805	Garoua		(237)22271067 99832418				null	null	null	2014-09-19		CMR
CMR047	IRAD		Station Polyvalente de recherche agricole pour le dÃ©veloppement de Foumbot	Governmental						Foumbot		237 33 44 22 27/ 77 70 04 28		iradpnrva@yahoo.com	www.irad-cameroon.org	null	null	null	2014-12-12	CMR047	CMR
CMR005	IRAD		Centre RÃ©gional de Recherche Agricole pour le DÃ©veloppement d'Ekona	Governmental	1				P.O. Box 25	Ekona, Buea		322304		zoksimon@yahoo.com	www.irad-cameroon.org	4.09	9.13	null	2014-12-12	CMR005	CMR
CMR004	IRAD		Station Polyvalente de Recherches Agricole pour le dÃ©veloppement Njombe	Governmental	1				P.O. Box 13	Njombe, Nkongsamba		237 33 42 91 21/99 34 59 96	237 77 46 59 90		www.irad-cameroon.org	4.59	9.53	null	2014-12-12	CMR004	CMR
CMR050	IRAD		Station Polyvalente de Recherche Agricole pour le DÃ©veloppement de Garoua	Governmental				1	B.P. 415	Garoua		237 22 27 31 71/99 80 38 53			www.irad-cameroon.org	null	null	null	2014-12-12	CMR050	CMR
CMR043	MINEPIA		Ministere de l'Elevage, des Peches et des Industries Animales	Governmental						Yaounde						null	null	null	2014-12-12	CMR043	CMR
CMR069	MINADER		MinistÃ¨re de l'Agriculture et du DÃ©veloppement Rural	Governmental						YaoundÃ©						null	null	null	2014-09-19	CMR069	CMR
CMR068	IRAD		Institut de la Recherche Agricole pour le DÃ©veloppement	Governmental	1		1	1		YaoundÃ©	B.P.2 123	00 237 22 22 33 62/22 23 35 38	00 237 22 22 33 62/22 23 35 38	iradpnrva@yahoo.com	www.irad-cameroon.org	null	null	null	2014-09-19	CMR068	CMR
CMR189	CAEF-C		Chambre d'agriculture, d'Ã©levage et forÃªts du Cameroun	Governmental						YaoundÃ©						null	null	null	2014-09-19	CMR189	CMR
CMR108	MIDENO		Mission de dÃ©veloppement du Nord-Ouest	Governmental				1	BP 442	Bamenda	237	23361378 77704325	237 23361661			null	null	null	2014-09-19	CMR107	CMR
CMR161	PNAFM		Programme National d'appui Ã la filiÃ¨re maÃ¯s	Governmental				1	s/c Direction des organisations professionnelles agricoles/Minader	YaoundÃ©	237	77031060				null	null	null	2014-09-19		CMR
CMR090	PRVL		Projet de relance de la riziculture dans la vallÃ©e du Logone	Governmental				1	DÃ©lÃ©gation Provinciale Agriculture ExtrÃªme-Nord	YaoundÃ©	237	77556081				null	null	null	2014-09-19		CMR
CMR125	PDPV		Programme de dÃ©veloppement des palmeraies villageoises	Governmental				1		YaoundÃ©	237	77602236				null	null	null	2014-09-19		CMR
CMR055	IRAD		Institute de Recherche Agricole pour le DÃ©veloppement	Governmental					B. P. 2067	Nkolbisson, Yaounde		(237)233105	(237)233538			null	null	null	2014-12-12	CMR001	CMR
CMR143	CMR		Gouvernement Camerounais	Governmental						YaoundÃ©						null	null	null	2014-09-19	CMR143	CMR
CMR193	CEREFEN		Centre spÃ©cialisÃ© de Recherche sur ForÃªt et Environnement	Governmental	1		1	1	B.P. 167	Meyomessala		237 77 66 34 34		irad_cerefen@yahoo.com	www.irad-cameroon.org	null	null	null	2017-06-23	CMR193	CMR
CMR120	PNABP		Programme de relance de la filiÃ¨re banane plantain	Governmental				1		YaoundÃ©	237	77328338 22006328				null	null	null	2014-09-19	CMR120	CMR
CMR160	PNVRA		Programme National de Vulgarisation et de Recherche Agricoles	Governmental					Direction des organisations Professionnelles Agricoles/ Etoug EbÃ©	YaoundÃ©	-237	22318417 22316702	22218417			null	null	null	2014-09-19		CMR
CMR083	CONSOV		Conseil national semencier	Governmental					DRCQ/Sous-Direct.RÃ©glementat. des Semences/Etoug EbÃ©	YaoundÃ©	237					null	null	null	2014-09-19	CMR083	CMR
CMR018	IRA		Station de Recherche Forestiere de Kumba	Governmental					B.P. 29	Kumba						null	null	null	2014-12-12		CMR
CMR186	MINFOF		MinistÃ¨re des forÃªts et de la faune	Governmental	1	1	1			YaoundÃ©						null	null	null	2014-09-19	CMR186	CMR
CMR187	CRDI		Centre de recherche pour dÃ©veloppement international	Governmental						YaoundÃ©						null	null	null	2014-09-19	CMR187	CMR
CMR025			StationPolyvalente de Recherche de Kribi	Governmental						Kribi						null	null	null	2017-07-05	CMR025	CMR
CMR048	IRAD		Centre de recherche de Kribi EdÃ©a	Governmental						Edea						null	null	null	2014-12-12	CMR048	CMR
CMR196	PAPO		Projet d'appui aux producteurs d'oignon	Governmental				1		Maroua	237					null	null	null	2014-09-19		CMR
CMR093	PAT		Projet d' appui Ã la tabaculture	Governmental				1		Bertoua	237	77719586				null	null	null	2014-09-19		CMR
CMR028	IRZ		Centre de Recherche Zootechnique de Nkolbisson	Governmental					P.O. Box 1457	Yaounde						null	null	null	2014-12-12	CMR001	CMR
CMR017	IRA		Station de Recherche Agronomique de Nkoemvone	Governmental					B.P. 65	Nkoemvone, Ebolowa						null	null	null	2014-12-12		CMR
CMR095	PPD		Projet palmier dattier	Governmental				1		Garoua	-237	99851684 77646995				null	null	null	2014-09-19		CMR
CMR035			Universite de Dschang	Governmental					P.O. Box 255	Dschang						null	null	null	2014-12-12	CMR035	CMR
CMR026			Herbier National	Governmental					P.O. Box 1601	Yaounde						null	null	null	2014-12-12	CMR026	CMR
CMR094	PSCC		Projet semencier cacao/cafÃ©	Governmental				1		YaoundÃ©	-237	77737633				null	null	null	2014-09-19		CMR
CMR030	IRZ		Centre de Recherche Zootechnique de Wakwa	Governmental					P.O. Box 65	Ngoundere						null	null	null	2014-12-12	CMR051	CMR
CMR034			Faculte des Sciences	Governmental						Yaounde		220744				null	null	null	2014-12-12	CMR034	CMR
CMR031	IRZ		Station de Recherche Zootechnique de Garoua	Governmental						Garoua						null	null	null	2014-12-12		CMR
CMR033			Universite de Yaounde I	Governmental												null	null	null	2014-12-12	CMR033	CMR
CMR169	PN		Projet NiÃ¨bÃ©	Governmental				1		Maroua		77550884				null	null	null	2014-09-19		CMR
COD019			Bureau National des Semences	Governmental					B.P. 15280	Kinshasa 1						null	null	null	2014-12-12	COD019	COD
COD003	INERA		Institut National pour l'Etude et la Recherche Agronomique	Governmental	1				BP 2015	Kisangani						0.33	25.14	null	2014-12-12	COD003	COD
COD020			Jardins et Elevages de Parcelle	Governmental		1			Boite Postale 172	Kinshasaki						null	null	null	2014-12-12	COD020	COD
COD018	INERA		Institut National pour l'Etude et la Recherche Agronomique	Governmental					B.P. 2037	Kinshasa 1		31294				null	null	null	2014-12-12	COD018	COD
COD012			Institut SupÃ©rieur d'Etudes Agronomiques de Mondongo	Governmental					BP 60	Lisala (Region de l'Equateur)						null	null	null	2014-12-12	COD012	COD
COD011			Institut SupÃ©rieur d'Etudes Agronomiques de Bengamisa	Governmental					BP 202	Kisangani (Haut-Zaire)						null	null	null	2014-12-12	COD011	COD
COD006	IRS		Institut de Recherche Scientifique	Governmental					BP 3474	Kinshasa-Gombe						null	null	null	2014-12-12	COD006	COD
COD002	INERA		Programme National Manioc, Station de M'Vuazi	Governmental					M'Vuazi	Gare Mweke, Bas-Zaire						-5	20	null	2014-12-12		COD
COD023			DÃ©partement d'Elaboration des DonnÃ©es, MinistÃ¨re de l'Agriculture ? ? ?	Governmental						Zaire						null	null	null	2014-12-12	COD023	COD
COD021			SecrÃ©tariat RÃ©gional du Haut-Zaire, Groupe Technique d'Encadrement RÃ©gional	Governmental					B.P. 1995	Kisangani						null	null	null	2014-12-12	COD021	COD
COD046	RN-RPGAA		Atelier sur la PrÃ©paration du Iier Rapport Nation sur les RPGAA	Governmental					Croisement Boulevard du 30 juin, avenu Batetela	Kinshasa						null	null	null	2014-09-19	COD046	COD
COD001	INERA		Section Sud-Est, INERA	Governmental					BP 237	Gandajika, Kasai-Oriental						-6.46	23.58	null	2014-12-12	COD001	COD
COD015	CREN K		Centre RÃ©gional d'Etudes NuclÃ©aires de Kinshasa / Commissariat GÃ©nÃ©ral Ã l'Energie Atomique	Governmental					Boite Postale 868	Kinshasa 11		764431/764413/764807				null	null	null	2014-12-12	COD015	COD
COD054	IFA/YANGAMBI		Institut Facultaire des sciences Agronomiques/ Yangambi	Governmental						YANGAMBI	18					null	null	null	2014-09-19		COD
COD004	CREN		Centre RÃ©gional l'Etude National Kinshasa ? ? ?	Governmental						Kinshasa						null	null	null	2014-12-12		COD
COD007	ICCN		Institut Congolais de la Conservation de la Nature	Governmental					BP 4019	Kinshasa 2						null	null	null	2014-12-12	COD007	COD
COD028	SGAE-MAE		Direction de la production et protection des vÃ©gÃ©taux, SecrÃ©tariat gÃ©nÃ©ral de l'agriculture et de l'Ã©levage, MinistÃ¨re de l'agriculture et de l'Ã©levage	Governmental					BP 8722	Kinshasa Gombe		33779				null	null	null	2014-12-12	COD028	COD
COD047	INERA - KINSHASA		Institut National pour l'Etude et la Recherche Agronomique de Kinshasa	Governmental					B.P. 2037	Kinshasa 1		31294				null	null	null	2014-09-19		COD
COD009			UniversitÃ© de Kisangani	Governmental					BP 2012	Kisangani, Haut-Zaire		2152				null	null	null	2014-12-12	COD009	COD
COD010			UniversitÃ© de Lumumbashi	Governmental					BP 1825	Lubumbashi (Shaba)		54037				null	null	null	2014-12-12	COD010	COD
COD008			UniversitÃ© de Kinshasa	Governmental					BP 127	Kinshasa I		31147				null	null	null	2014-12-12	COD008	COD
COD013			Institut d'Etudes Agronomiques	Governmental						Mikongo						null	null	null	2014-12-12	COD013	COD
COG046	MEF		MinistÃ¨re des Eaux et ForÃªts	Governmental						Brazzaville						null	null	null	2014-09-19		COG
COG041	SNR		Service National de Reboisement	Governmental						Pointe Noire						null	null	null	2014-09-19		COG
COG018			Centre National des Semences AmÃ©liorÃ©es	Governmental					B.P. 2453	Brazzaville						null	null	null	2014-12-12		COG
COG063	CRFO		Centre de Recherche ForestiÃ¨re de Ouesso	Governmental						Ouesso						null	null	null	2014-09-19	COG063	COG
COG007	CRFL		Centre Recherches ForestiÃ¨re et du Littoral	Governmental					B.P. 764	Point Noire						null	null	null	2014-12-12	COG007	COG
COG003			MinistÃ¨re de la Recherche Scientifique et de l'Environnement	Governmental												null	null	null	2014-12-12		COG
COG037	CERVE		Centre d'Etudes sur les Ressources VÃ©gÃ©tales	Governmental	1	1	1	1	Site Ex ORSTOM, avenue de l'auberge Gasconne, B.P. 1249	Brazzaville				cervedgrst@yahoo.fr	www.cerve.info	null	null	null	2014-09-19	COG013	COG
COG061	IDR		Institut de DÃ©veloppement Rural	Governmental												null	null	null	2017-03-31	COG061	COG
COG002	CRAL		Centre de Recherche Agronomique de Loudima	Governmental			1		BP 28 Loudima ; 2499 Brazzaville	Loudima		(242) 91 51 03		craldgrst@yahoo.fr		-4.06	13.05	null	2014-12-12	COG002	COG
COG004	DGRST		DÃ©lÃ©gation GÃ©nÃ©rale Ã la Recherche Scientifique et Technologique	Governmental					Place Centre Culturel FranÃ§ais, 13, avenue du GÃ©nÃ©ral de Gaulle BP 2499	Brazzaville		(242) 81 01 90	(242) 81 01 90	dgrst@yahoo.fr		null	null	null	2014-12-12	COG004	COG
COG006	STARO		Station de Recherche Agronomique d'Odziba	Governmental			1	1	B.P. 2499	Brazzaville		810607				-4.14	15.14	null	2014-12-12	COG006	COG
COG062	CNDIST		Centre National de Documentation et de l'Information Scientifique et Technique	Governmental					Place du CCF, Avenue du GÃ©nÃ©ral De Gaulle, B.P.2499	Brazzaville						null	null	null	2014-09-19	COG062	COG
COG005	CRVZ		Centre de Recherches VÃ©tÃ©rinaires et Zootechniques	Governmental					BP 235	Brazzaville						null	null	null	2014-12-12	COG005	COG
COG020	MAE		MinistÃ¨re de l'Agriculture et de l'Elevage	Governmental					B.P. 98	Brazzaville		(242) 81 41 36 / (242) 81 41 38				null	null	null	2014-12-12	COG020	COG
COG010			Laboratoire de Biologie Cellulaire et MolÃ©culaire	Governmental						Brazzaville						null	null	null	2014-12-12	COG010	COG
COG009			Laboratoire de Biologie et Physiologie VÃ©gÃ©tales	Governmental					B. P. 69	Brazzaville						null	null	null	2014-12-12	COG009	COG
COG013	CERVE		Centre d'Etudes sur les Ressources VÃ©gÃ©tales	Governmental	1	1	1	1	Site Ex ORSTOM, avenue de l'auberge Gasconne, B.P. 1249	Brazzaville				cervedgrst@yahoo.fr	www.cerve.info	null	null	null	2014-12-12	COG013	COG
COG024	MRSIT		MinistÃ¨re de la Recherche Scientifique et de l'Innovation Technique	Governmental					Tour Nabemba 19 Ã¨me Ã©tage	Brazzaville						null	null	null	2014-09-19	COG024	COG
COG027	URPHYT		UnitÃ© de Recherches en Phytiatrie	Governmental					B. P. 2499	Brazzaville				urphyt_congo@yahoo.fr		null	null	null	2014-09-19	COG027	COG
COG021	CERAG		Centre de Recherches sur l'AmÃ©lioration GÃ©nÃ©tique des Plantes	Governmental	1		1	1	Site Ex ORSTOM, avenue de l'auberge Gasconne, B.P. 2499	Brazzaville		(242) 661 22 07				-4.19	15.14	null	2014-12-12	COG021	COG
COG026	CNMT		Centre National de la MÃ©decine Traditionnelle	Governmental	1	1		1		Brazzaville						null	null	null	2014-09-19	COG026	COG
COG014			Laboratoire de Phytopathologie	Governmental					B.P. 69	Brazzaville						null	null	null	2017-03-31	COG014	COG
COG038	CRAL		Centre de Recherche Agronomique de Loudima	Governmental			1		BP 28 Loudima ; 2499 Brazzaville	Loudima		(242) 91 51 03		craldgrst@yahoo.fr		null	null	null	2014-09-19		COG
COG022	STARK		Station de Recherche Agronomique de Kindamba	Governmental	1				B.P. 28	Kindamba						-4.06	13.09	null	2014-12-12	COG022	COG
COG059	CNSA		Centre National des Semences AmÃ©liorÃ©es	Governmental			1	1		Brazzaville						null	null	null	2014-09-19	COG059	COG
COG058	CVTA		Centre de Vulgarisation des Techniques Agricoles	Governmental						Brazzaville						null	null	null	2014-09-19	COG058	COG
COG025	SRAE		Station de Recherche Agronomique d'Ewo	Governmental						Ewo						null	null	null	2014-09-19	COG025	COG
COG065	CNRP		ComitÃ© National des Ressources PhytogÃ©nÃ©tiques	Governmental												null	null	null	2014-09-19	COG065	COG
COG008	F/S		FacultÃ© des Sciences	Governmental					B.P. 69	Brazzaville						null	null	null	2014-12-12	COG008	COG
COG017			Laboratoire de SÃ©lection et AmÃ©lioration des Cultures	Governmental					P.O. Box 218	Suva						null	null	null	2014-12-12		COG
COG053	SNR		Service National de Reboisement	Governmental						Pointe Noire						null	null	null	2014-09-19	COG053	COG
COG049	DF		Direction des ForÃªts	Governmental						Brazzaville						null	null	null	2014-09-19	COG049	COG
COG028	DA		Direction de l'Agriculture	Governmental						Brazzaville						null	null	null	2014-09-19	COG028	COG
COG068			Centre National de Lutte contre le Maladies des Cultures	Governmental	0	0	0	0	3 Rue Aboundzi Soprogi-Massengo Djiri	Brazzaville								null	2015-09-18		COG
COK003			Ministry of Agriculture	Governmental	1	0	0	0	P.O. Box 96	Avarua, Rarotonga		(682)28711	(682)21881	cimoa@oyster.net.ck	www.agriculture.gov.ck			null	2015-11-25	COK003	COK
COK001	TRS		Totokoitu Research Station	Governmental					P.O. Box 57	Rarotonga						-21.15	-159.45	null	2014-12-12	COK001	COK
COL050	FEDECAFE		Federacion Nacional de Cafeteros de Colombia,Centro'Pedro U. Mejia'	Governmental								(96850)66-31	96850-6631			null	null	null	2014-12-12		COL
COL019	ICA/REGION 5		Centro de InvestigaciÃ³n Obonuco, Instituto Colombiano Agropecuario	Governmental	1				Apartado Aereo 339	Pasto, Narino		(9272)33532				1.12	-77.17	null	2014-12-12	COL019	COL
COL005	UNIVALLE		SecciÃ³n de Alimentos, Universidad del Valle	Governmental					Apartado Aereo 25360 y 2188	Cali, Valle del Cauca		393041		biologÃ­a@biologos.univalle.edu.co		3.24	-76.35	null	2014-12-12	COL005	COL
COL009	ICA/REGION 6		Centro de Investigaciones de Nataima, Instituto Colombiano Agropecuario	Governmental				1	km 9, Carr.Espinal-Chicoral.,AA 40	Espinal, Tolima		(98348)3203/3783				4.19	-74.93	null	2014-12-12	COL009	COL
COL004	ICA/REGION 5		Centro de Investigaciones de Palmira, Instituto Colombiano Agropecuario	Governmental	1				Apartado Aereo 233	Palmira, Valle del Cauca		(9227)28162/28164		corpoica@cali.cetcol.net.co		3.33	-76.17	null	2014-12-12	COL004	COL
COL098	ICA/REGION 7		Centro de InvestigaciÃ³n ICA-CIMPA, Instituto Colombiano Agropecuario	Governmental	1				A.A. 1017	Bucaramanga, Santander		(973)286139	(973)286843			7.03	-73.1	null	2014-12-12	COL098	COL
COL014	CENICAFE		Centro Nacional de Investigaciones de CafÃ© 'Pedro Uribe Mejia', FederaciÃ³n Nacional de Cafeteros de Colombia	Governmental					Apartado Aereo 2427	Chinchina, Caldas		(57-68) 506550	(57-68) 504723	cenicafe@cafedecolombia.com		4.59	-75.37	null	2014-12-12	COL014	COL
COL006	U.NACIONAL		Facultad de AgronomÃ­a, Universidad Nacional de Colombia	Governmental					Apartado Aereo 14490	BogotÃ¡, D.E.		(57-1)3165100	(57-1)3165176	lmareyes@bacata.usc.unal.edu.co		null	null	null	2014-12-12	COL006	COL
COL011	ICA/REGION 4		Banco Colombiano de MaÃ­z, Centro de InvestigaciÃ³n Tulio Ospina	Governmental				1	Carretera a Copacabana, A.A. 51764	MedellÃ­n, Antioquia		(94)27220311/2751200		ica@epm.net.co		6.15	-75.36	null	2014-12-12	COL011	COL
COL010	G.A/B.CALIMA		SecretarÃ­a Departamental de Agricultura y Fomento, Granja Agroforestal Bajo Calima	Governmental	1				Carrera 8 Calle 9 y 10, P. 13 y 14	Cali, Valle del Cauca						3.24	-76.25	null	2014-12-12	COL010	COL
COL034	ICA/REGION 8		Centro de Investigaciones La Libertad, Instituto Colombiano Agropecuario	Governmental	1				km 24, Via a Puerto Lopez. AA 2011	Villavicencio, Meta		(9866)23852				4.09	-73.38	null	2014-12-12	COL034	COL
COL021	ICA/S.ANDRES		San Andres Isla, Instituto Colombiano Agropecuario	Governmental					Avenida Juan XXIII #4-130, A.A.656	San Andres Isla		9811-6772/9811-3372				null	null	null	2014-12-12	COL021	COL
COL097	ICA/REGION 7		Centro de InvestigaciÃ³n El Zulia, Instituto Colombiano Agropecuario	Governmental	1				A.A. 1017	Bucaramanga, Santander		(973)782548				7.13	-73.1	null	2014-12-12	COL097	COL
COL025	ICA/REGION 2		Centro de InvestigaciÃ³n Agropecuaria Carmen de Bolivar, Instituto Colombiano Agropecuario	Governmental	1				Km 1, Carretera a Zambrano.AA 1079	Monteria		(9528)60169				8.5	-75.54	null	2014-12-12	COL025	COL
COL016	INDERENA		Instituto Nacional de Recursos Naturales	Governmental					Diagonal 34 #5-18	BogotÃ¡		(91)2854417/2858029				null	null	null	2014-12-12	COL016	COL
COL022	ICA/LETICIA		Oficina Local Leticia, Instituto Colombiano Agropecuario	Governmental					Edificio Comisarial Piso 2	Leticia, Amazonas		(9819)7852				null	null	null	2014-12-12	COL022	COL
COL013	UN - PALMIRA		Facultad de Ciencias Agropecuarias, Universidad Nacional de Colombia	Governmental					Apartado Aereo 237	Palmira, Valle del Cauca		2758181/828384	(57-31)22728041	secacfca@perseus.unalmed.edu.co	http://www.unalmed.edu.co/contenidos/convocatorias/convocatorias_cagropecuarias/convocatorias_ciencias_agropecuarias.shtml	null	null	null	2014-12-12	COL013	COL
COL100			Ministerio de Agricultura y Desarrollo Rural, PolÃ­tica Sectorial	Governmental					Avda. Jimenez No. 7-65	SantafÃ© de BogotÃ¡		(57-1)9341199	(57-1)2841775			null	null	null	2014-12-12	COL100	COL
COL028	ICA/REGION 3		Centro de InvestigaciÃ³n Caribia, Instituto Colombiano Agropecuario	Governmental	1				Calle 12 #2-38, A.A. 654	Santa Martha, Magdalena		(954)256442/240460				11.18	-74.1	null	2014-12-12	COL028	COL
COL012	CNI/TIBAITAT		Centro Forestal del Bajo, Instituto Colombiano Agropecuario	Governmental					Apartado Aereo 151123	Eldorado, BogotÃ¡				semillas@ica.gov.co		1.15	-71.51	null	2014-12-12	COL012	COL
COL043	U.CALDAS		Facultad de AgronomÃ­a, Universidad de Caldas	Governmental					Carrera 23 #68-10, A.A. 275	Manizales		(969)55240				null	null	null	2014-12-12	COL043	COL
COL035	ICA/REGION 9		Regional 9, Instituto Colombiano Agropecuario	Governmental					Carrera 30 #65-15, A.A. 876	Manizales, Caldas		(968)860552	(968)860393			null	null	null	2014-12-12	COL035	COL
COL001	ICA/REGION 3		Centro de InvestigaciÃ³n de Motilonia, Instituto Colombiano Agropecuario	Governmental	1				km 5, via a Bucaramanga, A.A. 21	Codazzi, Cesar		(957)30165				10.17	-73.1	null	2014-12-12	COL001	COL
COL063	ICA		Departamento de EstadÃ­stica, Instituto Colombiano Agropecuario	Governmental						BogotÃ¡						null	null	null	2014-12-12	COL063	COL
COL031	ICA/REGION 6		Regional 6, Instituto Colombiano Agropecuario	Governmental					Calle 12 #2-81, Piso 3., A.A. 527	Ibague, Tolima		(982)634304/634282	(982)631525			null	null	null	2014-12-12	COL031	COL
COL023	ICA/REGION 2		Centro de InvestigaciÃ³n Turipana, Instituto Colombiano Agropecuario	Governmental				1	km 15, Carr. a Cerete, AA 206/308	Monteria, Cordoba		(9401)850366				8.45	-75.54	null	2014-12-12	COL023	COL
COL045	UN.MEDELLIN		Universidad Nacional de MedellÃ­n, Facultad de AgronomÃ­a	Governmental					Apartado Aereo 568	MedellÃ­n, Antioquia		(94)2301628/2309637				null	null	null	2014-12-12	COL045	COL
COL033	ICA/REGION 8		ICA, Regional 8	Governmental					2, Via a Puerto Lopez, A.A. 2011	Villavicencio, Meta		(9866)33815	(9866)34885			null	null	null	2017-03-31	COL033	COL
COL032	ICA/REGION 7		Centro de InvestigaciÃ³n Piloto de Cacao, Instituto Colombiano Agropecuario	Governmental	1				A.A. 1017	Bucaramanga, Santander		(973)290437				7.08	-73.1	null	2014-12-12	COL032	COL
COL104	DESTECNO		DirecciÃ³n de Desarrollo TecnolÃ³gico y ProtecciÃ³n Sanitaria, Ministerio de Agricultura y Desarrollo Rural	Governmental					Avda. Jimenez No. 7-65 CUARTIO PISO	SantafÃ© de BogotÃ¡ D.C.		3341199/2437919	3340381	destecno@minagricultura.gov.co		null	null	null	2014-12-12	COL104	COL
COL027	U.NARINO		Universidad de NariÃ±o	Governmental					Apartado Aereo 1175 y 1176	Pasto		(930)32289/32895				null	null	null	2014-12-12	COL027	COL
COL026	ICA/REGION 3		Regional 3, Valledupar, Instituto Colombiano Agropecuario	Governmental					C.22#14-30 Barrio 12 de Oct.AA 496	Valledupar, Cesar		(955)723212	(955)724460			null	null	null	2014-12-12	COL026	COL
COL096	ICA/REGION 5		Centro de InvestigaciÃ³n El Mira, Instituto Colombiano Agropecuario	Governmental	1				A.A. 161	Tumaco, Narino		(927272)527				null	null	null	2014-12-12	COL096	COL
COL017	ICA/REGION 1		CorporaciÃ³n Colombiana de InvestigaciÃ³n Agropecuaria Tibaitata, CORPOICA	Governmental	1				Km 14, via a Mosquera., AA 151123	El Dorado, SantafÃ© de BogotÃ¡, D.C.		(571)2813088/2860425	(571)2673013	corpoica@corpoica.org.co		1.15	-71.57	null	2014-12-12	COL017	COL
COL057	INCORA		Instituto Colombiano para la Reforma Agraria	Governmental					CAN - A.N. 3461 - A.A. 151046	BogotÃ¡, Cundinamarca D.E.						null	null	null	2014-12-12	COL057	COL
COL018	CRI/S. JORGE		Centro Regional de Investigaciones Agropecuarias San Jorge, Instituto Colombiano Agropecuario	Governmental	1				Apartado Aereo 151123	El Dorado, SantafÃ© de BogotÃ¡, D.C.		(571)7811692				1.2	-71.52	null	2014-12-12	COL018	COL
COL030	ICA/REGION 5		Regional 5, Instituto Colombiano Agropecuario	Governmental					Calle 5 #38-A-58, A.A. 4828/10140	Cali, Vale del Cauca		(923)575174	(923)585970			null	null	null	2014-12-12	COL030	COL
COL062	ICA		Plant Physiology Section	Governmental					Calle 31 No. 25-22	Palmira, Valle del Cauca						null	null	null	2014-12-12	COL062	COL
COL029	CORPOICA		Centro de InvestigaciÃ³n La Selva, CorporaciÃ³n Colombiana de InvestigaciÃ³n Agropecuaria	Governmental	1				Vereda Llano Grande, A.A. 100/470	Rionegro, Antioquia		(57-4) 5371133	(57-4) 5370146	pnrgv@epm.net.co		6.36	-75.53	null	2014-12-12	COL029	COL
COL046	CORPOICA		CorporaciÃ³n Colombiana de InvestigaciÃ³n Agropecuaria	Governmental					Apartado Aereo 337	Florencia, CaquetÃ¡		(57-8)4356445/0152	(57-8)4354453	macagual@coll.telecom.com.co	http://www.corpoica.org.co	1.37	-75.36	null	2014-12-12	COL046	COL
COL085			Facultad de Ciencias, Universidad Nacional de Colombia	Governmental					Ciudad Universitaria	Bogota						null	null	null	2014-12-12	COL085	COL
COL073	IIT		Instituto de Investigaciones TecnolÃ³gicas	Governmental					Avenida 30, No. 52A-77	BogotÃ¡, D.E.	7031					null	null	null	2014-12-12	COL073	COL
COL112	CORPOICA REGIONAL 6		CorporaciÃ³n Colombiana de InvestigaciÃ³n Agropecuaria	Governmental					Km 9 Via Espinal Ibague	Espinal		(571)82889022/5	(571)82889162	nataima@corpoica.org.co	http://www.corpoica.org.co	4.19	-74.93	null	2014-12-12	COL112	COL
COL101			Departamento de BiologÃ­a, Universidad de AntioquÃ­a	Governmental					Apartado Aereo 1226	MeddellÃ­n, Antioquia		(57-4)2105628	(57-4)2638282	latehor@quimbaya.udea.edu.co		null	null	null	2014-12-12	COL101	COL
COL024	MINEDUCACION		Ministerio de EducaciÃ³n	Governmental						BogotÃ¡						null	null	null	2014-12-12	COL024	COL
COL041	CAR		CorporaciÃ³n AutÃ³noma Regional de Las Cuencas de Los Rios	Governmental					era10# 16-82,Pisos4,5,6 ,A.A.11645	BogotÃ¡, Ubate y Suarez	PR 00709					null	null	null	2014-12-12	COL041	COL
COL051	UPTC		Universidad PedagÃ³gica y TecnolÃ³gica de Colombia	Governmental					Apartado Aereo 1094	Tunja		(987)422174/422178				null	null	null	2014-12-12	COL051	COL
COL015	MINAGRICULTURA		Ministerio de Agricultura y Desarrollo Rural	Governmental					Avenida Jimenez 7-65	SantafÃ© de BogotÃ¡ D.C.	Apartado Aereo 24433	(571)3341199		destecno@minagricultura.gov.co	http://www.minagricultura.gov.co	null	null	null	2014-12-12	COL015	COL
COL008	U.TOLIMA		Universidad de Tolima	Governmental						Ibague						null	null	null	2014-12-12	COL008	COL
COL020	E.E. SURBATA		EstaciÃ³n Experimental Surbata, Instituto Colombiano Agropecuario	Governmental					Calle 14 #18-89 Piso 2, A.A. 1017	Duitama, Boyaca		987-603577				null	null	null	2014-12-12	COL020	COL
COL002	ICA-NAL		Instituto Colombiano Agropecuario	Governmental				1	HQ Calle 37 #8-43Ed.COLGAS,AA 7984	SantafÃ© de BogotÃ¡, D.C.		(571)2855520	(571)2854351			4.38	-74.05	null	2014-12-12	COL002	COL
COL095			SecretarÃ­a de Agricultura	Governmental						MedellÃ­n, Antioquia						null	null	null	2014-12-12	COL095	COL
COL099	ICA/REGION 9		Centro Piloto de Platano	Governmental	1				A.A. 1069	Armenia		(967)443634				4.32	-75.4	null	2014-12-12	COL099	COL
COL094			Instituto de Ciencias Naturales, Universidad Nacional de Colombia	Governmental						MedellÃ­n, Antioquia						null	null	null	2014-12-12	COL094	COL
COM001	CEFADER		Centre FÃ©dÃ©ral d'Appui au DÃ©veloppement Rural	Governmental					B.P. 289	Moroni						null	null	null	2014-12-12	COM001	COM
CPV002	INIDA		Instituto Nacional de InvestigaÃ§Ã£o e Desenvolvimento AgrÃ¡rio	Governmental					CP 84	Praia		(238) 711127/47	(238) 711133/55	inida@mail.cvtelecom.cv		null	null	null	2014-12-12	CPV002	CPV
CPV001			MinistÃ¨re du DÃ©veloppement Rural	Governmental												null	null	null	2014-12-12	CPV001	CPV
CRI087	CENAT		Centro Nacional de Alta TecnologÃ­a	Governmental					Pavas	San JosÃ©					http://www.cenat.ac.cr/	null	null	null	2014-09-19	CRI087	CRI
CRI015	MAG		DirecciÃ³n de InvestigaciÃ³n Agropecuaria, Ministerio de Agricultura y GanaderÃ­a	Governmental					Apdo. 10094	San JosÃ©		(506)2962495/2324496	(506)2322103/2960858	lpixley@mag.go.cr		null	null	null	2014-12-12	CRI077	CRI
CRI018			Departamento de Salud Vegetal, Ministerio de Agricultura y GanaderÃ­a	Governmental												null	null	null	2014-12-12	CRI088	CRI
CRI008	MAG-EEEJN		EstaciÃ³n Experimental Enrique JimÃ©nez NuÃ±ez	Governmental	1		1		Apdo. 69, Caserio Taboga	CantÃ³n de CaÃ±as, Guanacaste		(506) 2669-0224				10.5	-85	null	2014-12-12	CRI008	CRI
CRI004	INTA-EE.LDIAM		EstaciÃ³n Experimental Los Diamantes, INTA	Governmental	1				Apartado 52	GuÃ¡piles, PococÃ­, LimÃ³n	7210	(506) 2710-7851 / 2710-7852	(506)2710-7854	invitro_guapiles@hotmail.com		10.15	-83.46	null	2014-12-12	CRI004	CRI
CRI002	MNCR		Museo Nacional de Costa Rica	Governmental					Calle 17, entre las avenidas Central y Segunda, sobre la Cuesta de Moras, al costado este de la Plaza de la Democracia.	San JosÃ©	749-1000	(506) 2257 1433		mailto:informacion@museocostarica.go.cr	http://www.museocostarica.go.cr/	null	null	null	2017-06-23	CRI002	CRI
CRI043	UCR-FA		Facultad de AgronomÃ­a, Universidad de Costa Rica	Governmental					Apartado 818	San JosÃ©				lfarauz@cariari.ucr.ac.cr		10.02	-84.02	null	2014-12-12	CRI074	CRI
CRI057			Herbario Nacional - Museo Nacional de Costa Rica	Governmental					Calle 17, Avenidas Central y Segunda, Cuesta de Moras.	San JosÃ©	749-1000	+506 2-257-1433	+506 2-233-7427	informacion@museocostarica.go.cr	http://www.museocostarica.go.cr/es_cr/colecciones/bot-nica.html?Itemid=62	null	null	null	2017-06-23	CRI057	CRI
CRI056	ONS		Oficina Nacional de Semillas	Governmental					De la Esquina Sureste de la Corte en San JosÃ¨, 100 metros este.	San JosÃ©	10-309-1000	(506) 2223-5922	(506) 2223-5431 / 2221-7792	info@ofinase.go.cr	http://www.ofinase.go.cr	null	null	null	2014-12-12	CRI056	CRI
CRI020	MICYT		Ministerio de Ciencia y TecnologÃ­a	Governmental					50 metros este del Museo Nacional, calles 19 y 17, Avendia 2da.	San JosÃ©	5589-1000	(506) 22-48-15-15	(506) 22-57-87-65	micit@micit.go.cr	http://www.micit.go.cr/	null	null	null	2014-12-12	CRI020	CRI
CRI021	CONAREFI		ComisiÃ³n Nacional de Recursos FitogenÃ©ticos	Governmental	0	0	0	0	De la Esquina Sureste de la Corte en San JosÃ©, 100 metros este	San JosÃ©		(+506) 2223-5922	(+506) 2221-7792					null	2015-09-05	CRI021	CRI
CRI076	MAG		Ministerio de Agricultura y GanaderÃ­a	Governmental					Sabana Sur, Antiguo Edificio La Salle	San JosÃ©	10094-1000	(506) 2231-23 44	(506) 22322103 / 22960858		www.mag.go.cr	null	null	null	2014-09-19	CRI076	CRI
CRI070	MINAET		Ministerio de Ambiente, EnergÃ­a y Telecomunicaciones	Governmental					Barrio La California, 200 metros oeste y 50 sur de la Casa Italia	San JosÃ©	10184-1000	(506) 2233-4533			http://www.minae.go.cr	null	null	null	2017-06-23	CRI070	CRI
CRI050	MAG-CIPSP.CD		Centro de InvestigaciÃ³n y Produccion de Semilla de Papa 'Dr. Carlos DurÃ¡n'	Governmental	1				Potrero Cerrado de Oreamuno	Cartago						9.9	-83.92	null	2014-12-12	CRI050	CRI
CRI073	UCR-IIA		Instituto de Investigaciones AgrÃ­colas	Governmental					Facultad de Ciencias Agroalimentarias	San JosÃ©		2207-3183	2225-0064-22346164	lfarauz@cariari.ucr.ac.cr	http://www.agro.ucr.ac.cr/iia	null	null	null	2014-09-19	CRI073	CRI
CRI093	IDA		Instituto de Desarrollo Agrario	Governmental					Residencial Los Colegios, frente al IFAM	Moravia, San JosÃ©	5054-1000 San JosÃ©	2247 -7400	2592-4643	rcentral@ida.go.cr	www.ida.go.cr	null	null	null	2014-09-19	CRI093	CRI
CRI071	SINAC		Sistema Nacional de Ãreas de ConservaciÃ³n	Governmental					Barrio AmÃ³n, 200 metros sur de la ULACIT	San JosÃ©	11384-1000	(506) 2256-0917	(506) 2256-2436		www.sinac.go.cr	null	null	null	2014-09-19	CRI071	CRI
CRI079	CONAGEBIO		ComisiÃ³n Nacional de GestiÃ³n de la Biodiversidad	Governmental					Frente a la Spoon, San Pedro	San JosÃ©		2234-1254			htt://www.conagebio.go.cr	null	null	null	2014-09-19	CRI079	CRI
CRI077	INTA		Instituto Nacional de InnovaciÃ³n y Transferencia de TecnologÃ­a Agropecuaria	Governmental					La Sabana Sur, Antiguo Colegio La Salle	San JosÃ©					http://www.inta.go.cr	null	null	null	2014-09-19	CRI077	CRI
CRI121	PNAO - MAG		Programa Nacional de Agricultura OrgÃ¡nica - MAG	Governmental								2237 -1949, 2291 - 4621	2237 -1949, 2291 - 4621	mcastro@protecnet.go.cr	www.infoagro.go.cr (en Programas Nacionales)	null	null	null	2014-09-19	CRI121	CRI
CRI123	IDA		Instituto de Desarrollo Agrario	Governmental					Moravia, Residencial Los Colegios, frente al IFAM	San JosÃ©	5054-1000 San JosÃ©	2247 -7400, 2241-60-00			www.ida.go.cr	null	null	null	2014-09-19		CRI
CRI102	INA		Instituto Nacional de Aprendizaje	Governmental					Barrio Sagrado CorazÃ³n de JesÃºs, 200 metros sur del AlmacÃ©n Yamuni	San JosÃ©		(506) 2210-6000			http://www.ina.ac.cr/	null	null	null	2014-09-19	CRI102	CRI
CRI110	CONICIT		Consejo Nacional de Investigaciones Cientificas y Tecnologicas	Governmental						San JosÃ©						null	null	null	2014-09-19	CRI110	CRI
CRI088	SFE		Servicio Fitosanitario del Estado	Governmental						Heredia	Ap. postal 70-3006	(506) 2260-8300	(506) 2260-8301	webmaster@protecnet.go.cr	http://www.protecnet.go.cr/	null	null	null	2014-09-19	CRI088	CRI
CRI125			Programa Nacional de Biocombustibles - MAG	Governmental					MAG, Sabana Sur, antiguo Colegio La Salle	San JosÃ©		2237 -1949	2237 -1949	ovega@mag.go.cr	www.infoagro.go.cr (en Programas Nacionales)	null	null	null	2014-09-19	CRI125	CRI
CRI126	INA, La Chinchilla		Centro Nacional de Agricultura OrgÃ¡nica - INA	Governmental		1	1	1	Oreamuno, La Chinchilla, carretera al volcÃ¡n IrazÃº	Cartago		551 - 8361	551-8291	organicaina@ina.ac.cr	www.ina.go.cr	null	null	null	2014-09-19	CRI126	CRI
CRI114	MAPA		Ministerio de Agricultura Pesca y AlimentaciÃ³n	Governmental					Atocha, Madrid	Madrid					www.mapya.es	null	null	null	2014-09-19		CRI
CRI059	MIRENEN		Banco de Semillas Forestales, Ministerio de Recursos Naturales, Energia y Minas	Governmental			1		Pozos de Santa Ana	San JosÃ©		827645				10.05	-84.04	null	2014-12-12		CRI
CRI112	ucr		Universidad de Costa Rica	Governmental					San Pedro, Montes de Oca	San JosÃ©	2060	22073479	22250064			null	null	null	2014-09-19		CRI
CRI095	UCR-SEDE GTE		Universidad de Costa Rica - Sede Guanacaste	Governmental					Liberia, Guanacaste	Liberia		2666-0357				null	null	null	2014-09-19	CRI095	CRI
CRI005	MAG-EE.A		Estacion Experimental Alanje	Governmental						Panama						null	null	null	2017-03-31		CRI
CRI094	IDA		Instituto de Desarrollo Agrario - Sede Liberia	Governmental					Liberia	Liberia		(506) 2665-2961	(506) 2665-2919	chorotega@ida.go.cr		null	null	null	2014-09-19	CRI094	CRI
CUB089	LPSG		Laboratorio Provincial de Suelos de Granma	Governmental						Bayamo						null	null	null	2015-10-09	CUB089	CUB
CUB481	MICONS		Ministerio de la ConstrucciÃ³n	Governmental												null	null	null	2014-12-12	CUB481	CUB
CUB160			Empresa Cafetalera de MaisÃ­	Governmental						MaisÃ­						null	null	null	2014-12-12	CUB160	CUB
CUB162			Empresa Cafetalera La Maya	Governmental						La Maya						null	null	null	2015-10-09	CUB162	CUB
CUB350	CENBIO		Centro Nacional de Biodiversidad	Governmental						La Habana						null	null	null	2014-12-12	CUB350	CUB
CUB330			EstaciÃ³n Territorial de ProtecciÃ³n de Plantas de El Salvador	Governmental												null	null	null	2014-12-12	CUB330	CUB
CUB333			EstaciÃ³n Territorial de ProtecciÃ³n de Plantas de GÃ¼ines	Governmental												null	null	null	2014-12-12	CUB333	CUB
CUB053	DPSVCG		DirecciÃ³n Provincial de Sanidad Vegetal CamagÃ¼ey	Governmental						CamagÃ¼ey						null	null	null	2015-10-09	CUB053	CUB
CUB015	EPICA-Jovellanos		EstaciÃ³n Provincial CaÃ±a de AzÃºcar	Governmental						Jovellanos, Matanzas						22.49	-81.11	null	2014-12-12	CUB015	CUB
CUB067	LAPROSAV		Laboratorio Provincial de Sanidad Vegetal Pinar del RÃ­o	Governmental						Pinar del RÃ­o						null	null	null	2015-10-09	CUB067	CUB
CUB094	DPSVLT		DirecciÃ³n Provincial de Sanidad Vegetal Las Tunas	Governmental						Las Tunas						null	null	null	2015-10-09	CUB094	CUB
CUB060	DPSVG		DirecciÃ³n Provincial de Sanidad Vegetal Granma	Governmental						Granma						null	null	null	2015-10-09	CUB060	CUB
CUB068	DCV		DirecciÃ³n de Cuarentena Vegetal	Governmental					Ayuntamiento No. 231, Nuevo Vedado			(53) 7 8705721		maximo@sanidad vegetal.cu		null	null	null	2015-10-09	CUB068	CUB
CUB113			Laboratorio Provincial de AnÃ¡lisis de Semillas Matanzas	Governmental						Matanzas						null	null	null	2015-10-09	CUB113	CUB
CUB269	DCS		Departamento CertificaciÃ³n de Semillas La Habana	Governmental						La habana						null	null	null	2015-10-09	CUB269	CUB
CUB260	DCS		Departamento CertificaciÃ³n de Semillas CamagÃ¼ey	Governmental						CamagÃ¼ey						null	null	null	2015-10-09	CUB260	CUB
CUB002	BG		Banco de Germoplasma	Governmental	1				Calle 2 Esq. 1, Santiago de las Vegas	Boyeros, Ciudad de la Habana	CP 17200	(53) 7 579010	(53) 7 579014	zfundora@inifat.esihabana.cu		23.07	-82.3	null	2014-12-12	CUB002	CUB
CUB114	ECPFC		EstaciÃ³n Central de Pastos y Forrajes de CamagÃ¼ey	Governmental						CamagÃ¼ey						null	null	null	2015-10-09	CUB114	CUB
CUB004	ENF		EstaciÃ³n Nacional de Frutales	Governmental					Carretera de Pestana km 2 1/2	AlquÃ­zar						null	null	null	2014-12-12	CUB004	CUB
CUB010	EEPF		EstaciÃ³n Experimental de Pastos y Forrajes Indio Hatuey	Governmental	0	0	0	0	Central EspaÃ±a Republicana	Perico, Matanzas	44280	(53) 45 377510;377482	(53) 45 377303	director@indio.atenas.inf.cu	http://www.eepfih.umcc.cu	22.48	-78.01	null	2015-10-07		CUB
CUB040	EEPF		EstaciÃ³n Experimental de Pastos y Forrajes Indio Hatuey	Governmental	0	0	0	0	Central EspaÃ±a Republicana	Perico, Matanzas	44280	(53) 45 377510;377482	(53) 45 377303	director@indio.atenas.inf.cu	http://www.eepfih.umcc.cu	22.48	-78.01	null	2015-10-07	CUB010	CUB
CUB091			Laboratorio Provincial de AnÃ¡lisis de Semillas CamagÃ¼ey	Governmental						CamagÃ¼ey						null	null	null	2015-10-09	CUB091	CUB
CUB003	IIFT		Instituto de Investigaciones en Fruticultura Tropical	Governmental	1				Calles 7a y 42 Miramar	La Habana	11300	(53) 7 2023585	(53) 7 2046794	iicit@ceniai.inf.cu		23.02	-82.25	null	2014-12-12	CUB003	CUB
CUB069	DCI		Departamento de Cuarentena Interior	Governmental					Ayuntamiento # 231, Nuevo Vedado, Plaza	La Habana	10 600	(53) 7 8784976 al 79, 8705721	(53) 7 8703277	interior@sanidadvegetal.cu		null	null	null	2015-10-09	CUB069	CUB
CUB230			Laboratorio Provincial de AnÃ¡lisis de Semillas HolguÃ­n	Governmental						HolguÃ­n						null	null	null	2015-10-09	CUB230	CUB
CUB063	LAPROSAVCA		Laboratorio Provincial de Sanidad Vegetal Ciego de Avila	Governmental						Ciego de Avila						null	null	null	2015-10-09	CUB063	CUB
CUB028	CB		Centro de Bioplantas	Governmental			1		Carretera MorÃ³n km 9	Ciego de Avila	69450	(53) 33 224016	(53) 33 266340	rsantos@bioplantas.cu	www.bioplantas.cu	21.15	-78.47	null	2014-12-12	CUB028	CUB
CUB382			EstaciÃ³n Territorial de ProtecciÃ³n de Plantas de Trinidad	Governmental												null	null	null	2017-07-05	CUB382	CUB
CUB014	INIFAT		Instituto de Investigaciones Fundamentales en Agricultura Tropical	Governmental					Calle 1 esq. 2, Habana	Santiago de las Vegas-Ciudad	17200	(53) 6834039;6839010;7 6832416; 7 6830093; 7 6830098	(53) 7 6839014	adolforn@inifat.co.cu	www.inifat.co.cu	23.12	-82.25	null	2014-12-12	CUB014	CUB
CUB007	EEPF		SecciÃ³n de InformaciÃ³n CientÃ­fica E.E.P.F. 'Indio Hatuey'	Governmental	0	0	0	0	Central EspaÃ±a Republicana	Perico, Matanzas	44280	(53) 45 377510; 377482	(53) 45 377303	interaca@indio.atenas.inf.cu	http://www.eepfih.umcc.cu			null	2015-10-07	CUB007	CUB
CUB023	ACC		Academia de Ciencias de Cuba	Governmental					Capitolio Nacional, Industria y San JosÃ©	La Habana	10200					null	null	null	2014-12-12	CUB023	CUB
CUB041	INICA		Instituto Nacional de InvestigaciÃ³n de la CaÃ±a de AzÃºcar	Governmental					Ave. Van. Troi #17203, CP 19210	Boyeros, Ciudad de La Habana		(53) 7 2624438;2624436;2624437	(53) 7 2625019	inica@inica.edu.cu	http://www.inica.edu.cu	19.45	-79	null	2015-10-07	CUB041	CUB
CUB050	ECICC		EstaciÃ³n Central de Investigaciones de CafÃ© y Cacao.	Governmental					Cruce de Los BaÃ±os.Tercer Frente, Santiago de Cuba.	Santiago de Cuba	92700	(53) 225 3264/6229/6231	(53) 225 6432	cbust@ecicc.ciges.inf.cu		null	null	null	2017-06-23		CUB
CUB035	ECICC		EstaciÃ³n Central de Investigaciones de CafÃ© y Cacao	Governmental					Finca La Mandarina,Cruce de Los BaÃ±os.Tercer Frente, Santiago de Cuba.	Santiago de Cuba	92700	(53) 2256 6432/6229/6231	(53) 229 6432	ecicc@ecicc.ciges.inf.cu; bust@ecicc.ciges.inf.cu		null	null	null	2017-06-23	CUB035	CUB
CUB029	IIT		Instituto de Investigaciones del Tabaco	Governmental			1		Carretera Tumbadero km 8 1/2	San Antonio de los BaÃ±os-La Habana	32500	(53) 47 383445;383055		iitabaco@iitabaco.co.cu		22.54	-82.31	null	2014-12-12	CUB029	CUB
CUB006	INIVIT		Instituto Nacional de Investigaciones en Viandas Tropicales	Governmental	1				Apartado 6, Finca 'Tres Carolinas'	Santo Domingo, Villa Clara	50100	(53) 42 403102;403103	(53) 42 403103	inivit@inivit.co.cu		22.35	-80.26	null	2014-12-12	CUB006	CUB
CUB092	DPSVC		DirecciÃ³n Provincial de Sanidad Vegetal Cienfuegos	Governmental						Cienfuegos		53 43 2521421		direccion@sanvegcfg.co.cu		null	null	null	2015-10-09	CUB092	CUB
CUB375			EstaciÃ³n Territorial de ProtecciÃ³n de Plantas de Los Palacios	Governmental												null	null	null	2017-07-05	CUB375	CUB
CUB165	UG		Universidad de GuantÃ¡namo	Governmental						GuantÃ¡namo		53 21 324875		vrodrÃ­guez@cug.co.cu.		null	null	null	2014-12-12	CUB165	CUB
CUB005	INCA		Instituto Nacional de Ciencias AgrÃ­colas	Governmental	1				Carr. Tapaste km 3 1/2, Gaveta Postal 1	San JosÃ© de las Lajas	32700	(53) 47 863867	(53) 47 863867	jrmartin@inca.edu.cu	www.inca.edu.cu	23.07	-82.25	null	2014-12-12	CUB005	CUB
CUB046	DMA		DirecciÃ³n de Medio Ambiente	Governmental					Capitolio Nacional, Prado y San Jose	La Habana	10200	(53) 7 8670615; 8670598	(53) 7 8670615	modesto@citma.cu		null	null	null	2014-12-12	CUB046	CUB
CUB039	CITMA		Ministerio de Ciencia, TecnologÃ­a y Medio Ambiente	Governmental					Capitolio Nacional, Prado y San JosÃ©	La Habana	10200	(53) 7 8603411	(53) 7 338054			null	null	null	2014-12-12	CUB039	CUB
CUB037	INIAF		Instituto Nacional de Investigaciones Agroforestales	Governmental	0	0	0	0	Calle 174 No. 1723, Marianao	La Habana	11600	(53) 7 07 2084935	(53) 7 2082189	vidal@forestales.co.cu				null	2016-04-15	CUB037	CUB
CUB036	JBN		JardÃ­n BotÃ¡nico Nacional	Governmental		1			Carretera de RocÃ­o km 3 1/2	La Habana		(53) 7 549159; 549170;549303;578249;549162;549364;549160	(53) 7 544184	hajb@ceniai.inf.cu		null	null	null	2014-12-12	CUB036	CUB
CUB062	DPSVCA		DirecciÃ³n Provincial Sanidad Vegetal Ciego de Avila	Governmental						Ciego de Avila						null	null	null	2015-10-09	CUB062	CUB
CUB043	CNRG		ComisiÃ³n Nacional Recursos GenÃ©ticos	Governmental					Capitolio Nacional, Industria y Dragones	La Habana	10200	(53) 7 8670615; 8670598	(53) 7 8670615	modesto@citma.cu		null	null	null	2014-12-12	CUB043	CUB
CUB058			Laboratorio Provincial de Analisis de Semillas Isla de la Juventud	Governmental						Isla de la Juventud						null	null	null	2014-12-12		CUB
CUB080	CNAP		Centro Nacional de Areas Protegidas	Governmental					Ave 41 y Calle18A, Miramar, Playa	La Habana	11300	(53) 7 2027970	(53) 7 2040798	juan@cnapt.inf.cu		null	null	null	2015-10-09	CUB080	CUB
CUB032	MES		Ministerio de EducaciÃ³n Superior	Governmental					Calle 23 No. 563, Vedado, Plaza	La Habana		(53) 7 552314; 552319; 552326; 552328; 552330; 552333; 552340; 552341				null	null	null	2014-12-12	CUB032	CUB
CUB031	MINAG		Ministerio de la Agricultura	Governmental					Connill y Avenida Independencia, Nuevo Vedado, Plaza	La Habana	10 600	(53) 7 335086				null	null	null	2014-12-12	CUB031	CUB
CUB056	SICS		Servicio de InspecciÃ³n y CertificaciÃ³n de Semillas	Governmental					Ayuntamiento No. 231, Nuevo Vedado, Plaza	La Habana	10 600	(53) 7 8784976 al 79; 8705721	(53) 7 8703277	semillas@sanidadvegetal.cu		null	null	null	2015-10-09	CUB056	CUB
CUB055	ECICC		EstaciÃ³n Central de Investigaciones de CafÃ© y Cacao.	Governmental					Cruce de Los BaÃ±os.Tercer Frente, Santiago de Cuba.	Santiago de Cuba	92700	(53) 225 3264/6229/6231	(53) 225 6432	cbust@ecicc.ciges.inf.cu		null	null	null	2017-06-23		CUB
CUB049	ECICC		EstaciÃ³n Central de Investigaciones de CafÃ© y Cacao.	Governmental					Cruce de Los BaÃ±os.Tercer Frente, Santiago de Cuba.	Santiago de Cuba	92700	(53) 225 3264/6229/6231	(53) 225 6432	cbust@ecicc.ciges.inf.cu		null	null	null	2017-06-23		CUB
CUB065	LAPROSAVSS		Laboratorio Provincial de Sanidad Vegetal Sancti Spiritus	Governmental						Sancti Spiritus						null	null	null	2015-10-09	CUB065	CUB
CUB013	INICA		Instituto Nacional de InvestigaciÃ³n en la CaÃ±a de Azucar	Governmental					Ave. Van. Troi #17203	Rancho Boyeros, Habana						null	null	null	2014-09-19	CUB041	CUB
CUB093	LAPROSAV		Laboratorio Provincial de Sanidad Vegetal Cienfuegos	Governmental						Cienfuegos						null	null	null	2015-10-09	CUB093	CUB
CUB109	LPAS		Laboratorio Provincial de AnÃ¡lisis de Semillas Sancti Spiritus	Governmental						Sancti Spiritus						null	null	null	2015-10-09	CUB109	CUB
CUB106	LPAS		Laboratorio Provincial de AnÃ¡lisis de Semillas Villaclara	Governmental						Villaclara						null	null	null	2015-10-09	CUB106	CUB
CUB045	IICF		Instituto de Investigaciones de CÃ­tricos y Otros Frutales	Governmental					Ave. 7ma. #3005 centre 30 y 32, Miramar	Playa Havana	10600	(537) 293-585	(537) 225-526/29			null	null	null	2014-12-12		CUB
CUB044	ACYT		Agencia de Ciencia y TecnologÃ­a	Governmental					Calle 20 No. 4103 e/ 18A y 47	Ciudad de La Habana		(537) 23 0245	(537) 24960	acyt@ceniai.inf.cu		null	null	null	2014-12-12		CUB
CUB115	EEPFC		EstaciÃ³n Experimental de Pastos y Forrajes de Cascajal	Governmental						Cascajal, Villa Clara						null	null	null	2015-10-09	CUB115	CUB
CUB077	LAPROSAVH		Laboratorio Provincial de Sanidad Vegetal La Habana	Governmental						La Habana						null	null	null	2015-10-09	CUB077	CUB
CUB076	DPSVH		DirecciÃ³n Provincial de Sanidad Vegetal La Habana	Governmental						La Habana				savehab@ceniai.inf.cu		null	null	null	2015-10-09	CUB076	CUB
CUB075	EPSV		Empresa de ProducciÃ³n de Semillas Varias	Governmental					Conill y Avenida Independencia, Nuevo Vedado, Plaza	La Habana		(53) 7 8817785; 8816199	(53) 7 8815297; 8815068	esdir@ip.etecsa.cu; esprop@ip.etecsa.cu		null	null	null	2015-10-09	CUB075	CUB
CUB095	LAPROSAVLT		Laboratorio Provincial de Sanidad Vegetal Las Tunas	Governmental						Las Tunas						null	null	null	2015-10-09	CUB095	CUB
CUB079	AMA		Agencia de Medio Ambiente	Governmental					Ave 41 y Calle18A, Miramar, Playa	La Habana	11300	(53) 7 2027009; 2028242; 20965676	(53) 7 2040852; 2049460			null	null	null	2015-10-09	CUB079	CUB
CUB042	IIHLD		Instituto de Investigaciones HortÃ­colas Liliana Dimitrova	Governmental	1				Carretera Bejucal-QuivicÃ¡n, Km 33 1/2. QuivicÃ¡n.	QuivicÃ¡n, La Habana	33 500	(53) 47 682600;681603-05	(53) 47 682601	direccion@liliana.co.cu		22.23	-82.23	null	2014-12-12	CUB042	CUB
CUB110			Laboratorio Provincial de AnÃ¡lisis de Semillas GuantÃ¡namo	Governmental						GuantÃ¡namo						null	null	null	2015-10-09	CUB110	CUB
CUB030	IIG		Instituto de Investigaciones de Granos	Governmental	0	0	0	1	Autopista Novia del Mediodia km 16Â½,	Bauta, La Habana		(53) 47 373550;47 373260		direcion@iiarroz.cu		23.07	-82.25	null	2017-06-23	CUB030	CUB
CUB265	DCS		Departamento CertificaciÃ³n de Semillas Granma	Governmental						Granma						null	null	null	2015-10-09	CUB265	CUB
CUB074	LAPROSAVIJ		Laboratorio Provincial de Sanidad Vegetal Isla de la Juventud	Governmental						Isla de la Juventud						null	null	null	2015-10-09	CUB074	CUB
CUB073	DPSVIJ		DirecciÃ³n Provincial de Sanidad Vegetal Isla de la Juventud	Governmental						Isla de la Juventud						null	null	null	2015-10-09	CUB073	CUB
CUB071	UNAH		Universidad Agraria de La Habana	Governmental					Autopista Nacional km 3 1/2	San JosÃ© de las Lajas		(53) 47 63013	(53) 7 2040942			null	null	null	2015-10-09	CUB071	CUB
CUB066	DPSVPR		DirecciÃ³n Provincial de Sanidad Vegetal Pinar del RÃ­o	Governmental						Pinar del RÃ­o						null	null	null	2015-10-09	CUB066	CUB
CUB370			EstaciÃ³n Territorial de ProtecciÃ³n de Plantas de Las Tunas	Governmental												null	null	null	2017-07-05	CUB370	CUB
CUB090	FB		Facultad de BiologÃ­a	Governmental					25 entre J e I, Vedado, Plaza	La Habana		(53) 7 8321321; 8329252	(53) 7 8321321			null	null	null	2015-10-09	CUB090	CUB
CUB064	DPSVSS		DirecciÃ³n Provincial de Sanidad Vegetal Sancti Spiritus	Governmental						Sancti Spiritus						null	null	null	2015-10-09	CUB064	CUB
CUB059	UNICA		Universidad de Ciego de Avila	Governmental					Universidad de Ciego de Avila	Ciego de Avila	69 450	(53 33) 224016; 225768	(53 33) 266340; 266365	mas@rect.unica.cu; rector@rect.unica.cu	www.unica.cu	null	null	null	2015-10-09	CUB059	CUB
CUB108	IES		Instituto de EcologÃ­a y SistemÃ¡tica	Governmental					Carretera de Varona, km 3 1/2, Capdevila	La Habana		(53) 7 578010;578088;578090;578266;578780;578789				null	null	null	2015-10-09	CUB108	CUB
CUB100	ETIAH		EstaciÃ³n Territorial de Investigaciones Agropecuarias de HolguÃ­n	Governmental						HolguÃ­n						null	null	null	2015-10-09	CUB100	CUB
CUB083	LAPROSAVM		Laboratorio Provincial de Sanidad Vegetal Matanzas	Governmental						Matanzas						null	null	null	2015-10-09	CUB083	CUB
CUB082	DPSVM		DirecciÃ³n Provincial de Sanidad Vegetal Matanzas	Governmental						Matanzas						null	null	null	2015-10-09	CUB082	CUB
CUB116	EEPFCA		EstaciÃ³n Experimental de Pastos y Forrajes de Ciego de Avila	Governmental						Ciego de Avila						null	null	null	2015-10-09	CUB116	CUB
CUB153	GEPROP		Centro de GestiÃ³n de Proyectos y Programas Priorizados	Governmental					Ave 41 y Calle18A, Miramar, Playa	La Habana	11300	(53) 7 2029372		bgarea@geprop.cu	www.geprop.cu	null	null	null	2015-10-09	CUB153	CUB
CUB052	CNSV		Centro Nacional de Sanidad Vegetal	Governmental					Ayuntamiento No. 231, Nuevo Vedado			(53) 7 8784976				null	null	null	2015-10-09	CUB052	CUB
CUB111	IIPF		Instituto de Investigaciones de Pastos y Forrajes	Governmental	0	0	0	0		La Habana								null	2015-10-07	CUB111	CUB
CUB099	LAPROSAVGT		Laboratorio Provincial de Sanidad Vegetal GuantÃ¡namo	Governmental						GuantÃ¡namo						null	null	null	2015-10-09	CUB099	CUB
CUB096	DPSVSC		DirecciÃ³n Provincial de Sanidad Vegetal Santiago de Cuba	Governmental					Carretera a Siboney, Km 6, La Redonda, Santiago de Cuba	Santiago de Cuba		53 01644333		sanveg@enet.cu		null	null	null	2015-10-09	CUB096	CUB
CUB128	ICRT		Instituto Cubano de Radio y TelevisiÃ³n	Governmental					Calle 23 No. 258, Vedado, Plaza de la Revolucion	La Habana		(53) 7 8324775				null	null	null	2014-12-12	CUB128	CUB
CUB126	ECPFSS		EstaciÃ³n Central de Pastos y Forrajes de Sancti Spiritus	Governmental	0	0	0	0	Carretera central Km 395, Aptdo. Postal 2228	Sancti Spiritus	60100	53 41 23876	53 41 23876	estacion@pastos.yayabo.inf.cu				null	2015-10-07	CUB126	CUB
CUB176	DPCS		Departamento de CertificaciÃ³n de Semillas provincia Las Tunas	Governmental						Las Tunas						null	null	null	2014-12-12		CUB
CUB175	JBC		JardÃ­n BotÃ¡nico de Cienfuegos	Governmental		1				Central Pepito Tey, Mpo. Cienfuegos						null	null	null	2015-10-09	CUB175	CUB
CUB123			Laboratorio Provincial de AnÃ¡lisis de Semillas Pinar del RÃ­o	Governmental						Pinar del RÃ­o						null	null	null	2015-10-09	CUB123	CUB
CUB107	UDG		Universidad de Granma	Governmental						Bayamo, Granma						null	null	null	2014-12-12	CUB107	CUB
CUB101			Laboratorio Provincial de AnÃ¡lisis de Semillas Granma	Governmental						Granma						null	null	null	2015-10-09	CUB101	CUB
CUB085	DPSVH		DelegaciÃ³n Provincial de Sanidad Vegetal HolguÃ­n	Governmental					Carretera al Mirador, Km 4 1/2, Mayabe	HolguÃ­n	10800	(53) 24 422785; (53) 24 463609				null	null	null	2015-10-09	CUB085	CUB
CUB070	LCCV		Laboratorio Central de Cuarentena Vegetal	Governmental						Ciudad Habana						null	null	null	2015-10-09	CUB070	CUB
CUB144	EICJ		EstaciÃ³n de Investigaciones de CafÃ© Jibacoa	Governmental	0	0	0	0	Jibacoa, Manicaragua	Manicaragua	54590	(53) 42 540775;540776	(53) 42 540776	invcafe@eima.vcl.cu				null	2016-04-15	CUB144	CUB
CUB143	DGV		DirecciÃ³n de GenÃ©tica Vegetal	Governmental					Calle 2 esquina a 1, Stgo. De las Vegas,Boyeros	La Habana	17200	(53)7 579010	(53) 7 579014	lcastineiras@inifat.esihabana.cu		null	null	null	2015-10-09	CUB143	CUB
CUB142	EICCTF		EstaciÃ³n de Investigaciones de CafÃ© y Cacao Tercer Frente	Governmental					Finca. La Mandarina, Cruce de Los BaÃ±os	Tercer Frente,Santiago de Cuba		(53) 225 6229;6432	(53) 225 6432	cbust@ecicc.ciges.inf.cu		null	null	null	2017-07-05	CUB142	CUB
CUB146	EV		EstaciÃ³n de Cuarentena y Post-Entrada de Velasco	Governmental					MayorquÃ­n, Velasco	Gibara		(53) 24 864321		cafecacao@holguin.ins.cu		null	null	null	2014-12-12	CUB146	CUB
CUB223	DTM		DelegaciÃ³n Territorial del MINAG de la provincia de Matanzas	Governmental						Matanzas						null	null	null	2014-12-12	CUB223	CUB
CUB177	LPAS		Laboratorio Provincial de AnÃ¡lisis de Semillas provincia Las Tunas	Governmental						Las Tunas						null	null	null	2017-07-05		CUB
CUB154	DPSVVC		DirecciÃ³n Provincial de Sanidad Vegetal Villa Clara	Governmental						Villa Clara						null	null	null	2015-10-09	CUB154	CUB
CUB104	LPAS		Laboratorio Provincial de AnÃ¡lisis de Semillas Santiago de Cuba	Governmental						Santiago de Cuba						null	null	null	2015-10-09	CUB104	CUB
CUB081	PNAH		Parque Nacional Alejandro de Humboldt	Governmental						Yateras, GuantÃ¡namo						null	null	null	2015-10-09	CUB081	CUB
CUB097	LAPROSAVSC		Laboratorio Provincial de Sanidad Vegetal Santiago de Cuba	Governmental						Santiago de Cuba						null	null	null	2015-10-09	CUB097	CUB
CUB098	DPSVGT		DirecciÃ³n Provincial de Sanidad Vegetal GuantÃ¡namo	Governmental					Carretera a Santiag, Km 2 1/2	GuantÃ¡namo		53 0121 327658		sanidad gt@enet.cu		null	null	null	2015-10-09	CUB098	CUB
CUB120	EEPFH		EstaciÃ³n Experimental de Pastos y Forrajes de HolguÃ­n	Governmental						HolguÃ­n						null	null	null	2015-10-09	CUB120	CUB
CUB135	UCA		Universidad de CamagÃ¼ey	Governmental						CamagÃ¼ey						null	null	null	2014-12-12	CUB135	CUB
CUB132	LPAS		Laboratorio Provincial de AnÃ¡lisis de Semillas provincia Granma	Governmental						Granma						null	null	null	2017-07-05		CUB
CUB155	LAPROSAVVC		Laboratorio Provincial de Sanidad Vegetal Villa Clara	Governmental					Carretera de Malezas Km 2 1/2	Santa Clara	50100	(53) (42) 203203		sanidadvegetalvc.@enet.cu		null	null	null	2014-12-12	CUB155	CUB
CUB190	DPCS		Departamento de CertificaciÃ³n de Semillas provincia Matanzas	Governmental						Matanzas						null	null	null	2014-12-12		CUB
CUB187	LPAS		Laboratorio Provincial de AnÃ¡lisis de Semillas provincia CamagÃ¼ey	Governmental						CamagÃ¼ey						null	null	null	2014-12-12		CUB
CUB191	LPAS		Laboratorio Provincial de AnÃ¡lisis de Semillas provincia Matanzas	Governmental						Matanzas						null	null	null	2017-07-05		CUB
CUB484	GAIPA		Grupo Agroindustrial Pecuario-Arrocero	Governmental												null	null	null	2014-12-12	CUB484	CUB
CUB189	LPAS		Laboratorio Provincial de AnÃ¡lisis de Semillas provincia Villaclara	Governmental						Villaclara						null	null	null	2014-12-12		CUB
CUB188	DPCS		Departamento de CertificaciÃ³n de Semillas provincia Villaclara	Governmental						Villaclara						null	null	null	2017-07-05		CUB
CUB112	EEPFPR		EstaciÃ³n Experimental de Pastos y Forrajes de Pinar del RÃ­o	Governmental						Pinar del Rio						null	null	null	2015-10-09	CUB112	CUB
CUB125	DCYTMES		DirecciÃ³n de Ciencia y TÃ©cnica del Ministerio de EducaciÃ³n Superior	Governmental						La Habana						null	null	null	2015-10-09	CUB125	CUB
CUB124	DCYT		DiecciÃ³n de Ciencia y TÃ©cnica	Governmental					Conill y Avenida Independencia, Nuevo Vedado, Plaza	La Habana	10 600	(53) 7 8845292		olga@minag.gov.cu		null	null	null	2015-10-09	CUB124	CUB
CUB371			EstaciÃ³n Territorial de ProtecciÃ³n de Plantas de JagÃ¼ey Grande	Governmental												null	null	null	2017-07-05	CUB371	CUB
CUB122	ECPFLT		EstaciÃ³n Central de Pastos y Forrajes de Las Tunas	Governmental						Las Tunas						null	null	null	2015-10-09	CUB122	CUB
CUB086	LAPROSAVH		Laboratorio Provincial de Sanidad Vegetal HolguÃ­n	Governmental						HolguÃ­n						null	null	null	2015-10-09	CUB086	CUB
CUB145	DFVPC		DirecciÃ³n de FisiologÃ­a Vegetal y Post-Cosecha	Governmental					Calle 2 esquina aa 1, Stgo. De las Vegas,Boyeros	La Habana	17200	(53) 7 579010	(53) 7 579014	fmcanet@inifat.esihabana.cu		null	null	null	2014-12-12		CUB
CUB102			Viceministerio de Desarrollo	Governmental					Conill y Avenida Independencia, Nuevo Vedado, Plaza	La Habana		53 7 8845498	53 7 335086	caridesa@minag.gov.cu		null	null	null	2014-12-12	CUB102	CUB
CUB372			EstaciÃ³n Territorial de ProtecciÃ³n de Plantas de Matanzas	Governmental												null	null	null	2017-07-05	CUB372	CUB
CUB183	INISAV		Instituto Nacional de Sanidad Vegetal	Governmental					Calle 110, Pasje B , Gaveta Postal 364, Playa	La Habana	11300	(53) 7 2022515; 2022519				null	null	null	2015-10-09	CUB183	CUB
CUB170	UCF		Universidad de Cienfuegos	Governmental					Cuatro Caminos, Carretera a Rodas Km 2	Cienfuegos	59430	53 (43) 2521521	53 (43) 2522762		www.ucf.edu.cu	null	null	null	2015-10-09	CUB170	CUB
CUB376			EstaciÃ³n Territorial de ProtecciÃ³n de Plantas de ViÃ±ales	Governmental												null	null	null	2017-07-05	CUB376	CUB
CUB127	MIC		Ministerio de InformÃ¡tica y Comunicaciones	Governmental						Ciudad de La Habana						null	null	null	2014-12-12	CUB127	CUB
CUB137	COSUDE		Agencia de CooperaciÃ³n Suiza para el Desarrollo	Governmental					Calle 18 entre 1era y 3era, Miramar			(53) 7 20451213	(53) 7 2041516			null	null	null	2015-10-09	CUB137	CUB
CUB136	MINSAP		Ministerio de Salud PÃºblica	Governmental					Calle 23 No. 201, Vedado, Plaza de la Revolucion	La Habana		(53) 7 553332; 553345; 553392; 553394	(53) 7 662312			null	null	null	2014-12-12	CUB136	CUB
CUB117	EEPFCF		EstaciÃ³n Experimental de Pastos y Forrajes de Cienfuegos	Governmental						Cienfuegos						null	null	null	2015-10-09	CUB117	CUB
CUB157	IGT		Instituto de GeografÃ­a Tropical	Governmental						Vedado, Ciudad de La Habana						null	null	null	2014-12-12	CUB157	CUB
CUB266	DCS		Departamento CertificaciÃ³n de Semillas Sancti Spiritus	Governmental						Sancti Spiritus						null	null	null	2015-10-09	CUB266	CUB
CUB193	LPAS		Laboratorio Provincial de Analisis de Semillas provincia La Habana	Governmental						La Habana						null	null	null	2017-07-05		CUB
CUB192	DPCS		Departamento de CertificaciÃ³n de Semillas provincia La Habana	Governmental						La habana						null	null	null	2014-12-12		CUB
CUB180	MINED		Ministerio de EducaciÃ³n	Governmental					Calle 17 No. 1, Vedado, Plaza	La Habana		(53) 7 552930; 669437; 558329	(53) 7 553105			null	null	null	2015-10-09	CUB180	CUB
CUB225	DTVCMINAG		DelegaciÃ³n Territorial del MINAG de Villa Clara	Governmental					Carretera de CamajuanÃ­, Km 3 1/2, Santa Clara	Santa Clara	54100	53 42 281332		deleg@eima.vcl.cu		null	null	null	2014-12-12	CUB225	CUB
CUB151	IBP		Instituto de BiotecnologÃ­a de las Plantas	Governmental					Carretera a Camajuani Km 5 1/2, Santa Clara, Villa Clara	Santa Clara	54830	(53) (42) 281268	(53) (42) 281329	agramonte@ibp.cu.cu		null	null	null	2015-10-09	CUB151	CUB
CUB121	EEPFIJ		EstaciÃ³n Experimental de Pastos y Forrajes de la Isla de la Juventud	Governmental												null	null	null	2015-10-09	CUB121	CUB
CUB148	CSB		Centro Nacional de Seguridad BiolÃ³gica	Governmental					Calle 28, No. 502, entre 5ta y 7ma	Miramar, Playa, La Habana	11400	53 7 2023181; 2031935-38	53 7 2023255; 2031664	jc@orasen.co.cu	www.ama.cu;cnsb@ama.cu	null	null	null	2015-10-09	CUB148	CUB
CUB186	DPCS		Departamento de CertificaciÃ³n de Semillas provincia CamagÃ¼ey	Governmental						CamagÃ¼ey						null	null	null	2014-12-12		CUB
CUB168	GEAM		Grupo Empresarial de Agricultura de MontaÃ±a GuantÃ¡namo	Governmental					Calle Caballero, No 1277, Esquina 2, Sur, GuantÃ¡namo	GuantÃ¡namo		53 0121 324375; 53 0121 327440; 53 0121 326325	53 0121 327440	dtam@eimact.co.cu		null	null	null	2014-12-12	CUB168	CUB
CUB178	CIGB		Centro de Ingenieria GenÃ©tica y BiotecnologÃ­a	Governmental					Ave 31 y 158, Playa	La habana	11600	(53) 7 2716022;2716413; 2716644; 2716798;2716823; 331779; 339062;2715149				null	null	null	2015-10-09	CUB178	CUB
CUB184	EESR		EstaciÃ³n EcolÃ³gica Sierra del Rosario	Governmental						Comunidad Las Terrazas, Candelaria				ecosr@vega.inf.cu		null	null	null	2015-10-09	CUB184	CUB
CUB257	CEADN		Centro de Aplicaciones TecnolÃ³gicas y Desarrollo Nuclear	Governmental					30 No. 502, Playa	La Habana	11300	(53) 7 2025711; 2021518				null	null	null	2015-10-09	CUB257	CUB
CUB088	IIS		Instituto de Investigaciones de Suelos	Governmental						La Habana				larenee@ceniai.inf.cu		null	null	null	2015-10-09	CUB088	CUB
CUB169	DBV		Departamento de Biologia Vegetal	Governmental					Calle 25 entre I y J, Vedado			(53) 7 8328542		xx@fbio.uh.edu.cu ; roman@fbio.edu.cu		null	null	null	2014-12-12	CUB169	CUB
CUB161	GMB		Grupo de MicrobiologÃ­a y BioquÃ­mica	Governmental					Calle 2 esquina aa 1, Stgo. De las Vegas,Boyeros	La Habana	17200	(53) 7 6830093	(53) 7 6839014	bdibut@inifat.co.cu		null	null	null	2015-10-09	CUB161	CUB
CUB215	DPCS		Departamento de CertificaciÃ³n de Semillas provincia Cienfuegos	Governmental						Cienfuegos						null	null	null	2014-12-12		CUB
CUB159	ECC		Empresa de CafÃ© y Cacao	Governmental					Conill y Avenida Independencia, Nuevo Vedado, Plaza	La Habana	10 600	(53) 7 8845581; 8845545	(53) 7 8817786	cafeplanif@minag		null	null	null	2014-12-12		CUB
CUB194	CNIC		Centro Nacional de Investigaciones Cientificas	Governmental					Ave 25 No. 15202, Playa	La Habana	11600	(53) 7 2714053; 2082546; 2084162; 2086321	(53) 7 2080497			null	null	null	2015-10-09	CUB194	CUB
CUB268	DCS		Departamento CertificaciÃ³n de Semillas GuantÃ¡namo	Governmental						GuantÃ¡namo						null	null	null	2015-10-09	CUB268	CUB
CUB283	FCA		Facultad de Ciencias Agropecuarias	Governmental					Carretera a CamajuanÃ­, Km 5 1/2	Santa Clara, Villa Clara	54830	53 42 281692		miguelro@uclv.edu.cu	http://intranet.agronet.uclv.edu.cu	null	null	null	2014-12-12	CUB283	CUB
CUB181	IPA		Instituto PolitÃ©cnico de AgronomÃ­a JosÃ© Regalado Quesada	Governmental												null	null	null	2014-12-12	CUB181	CUB
CUB119	EEPFGT		EstaciÃ³n Experimental de Pastos y Forrajes de GuantÃ¡namo	Governmental						GuantÃ¡namo						null	null	null	2015-10-09	CUB119	CUB
CUB329			EstaciÃ³n Territorial de ProtecciÃ³n de Plantas de Vado del Yeso.	Governmental												null	null	null	2014-12-12	CUB329	CUB
CUB318			Registro de Variedades Comerciales	Governmental					Ayuntamiento No. 231	Habana		8705721		semilla@sanidadvegetal.cu		null	null	null	2017-06-23	CUB318	CUB
CUB280	LPAS		Laboratorio Provincial de Analisis de Semillas provincia Ciego de Avila	Governmental						Ciego de Avila						null	null	null	2014-12-12		CUB
CUB228			DelegaciÃ³n Territorial del MINAG de la Isla de la Juventud	Governmental						Isla de la Juventud						null	null	null	2014-12-12	CUB228	CUB
CUB103	CDS		Departamento CertificaciÃ³n de Semillas Cienfuegos	Governmental						Cienfuegos						null	null	null	2015-10-09	CUB103	CUB
CUB224			DelegaciÃ³n Territorial de CITMA Isla de la Juventud	Governmental						Isla de la Juventud						null	null	null	2014-12-12	CUB224	CUB
CUB267	DCS		Departamento CertificaciÃ³n de Semillas Las Tunas	Governmental						Las Tunas						null	null	null	2015-10-09	CUB267	CUB
CUB219	LPAS		Laboratorio Provincial de AnÃ¡lisis de Semillas provincia Pinar del RÃ­o	Governmental						Pinar del RÃ­o						null	null	null	2017-07-05		CUB
CUB218	DPCS		Departamento de CertificaciÃ³n de Semillas provincia Pinar del RÃ­o	Governmental						Pinar del RÃ­o						null	null	null	2014-12-12		CUB
CUB295	GICT		Grupo de InformaciÃ³n CientÃ­fico-TÃ©cnica	Governmental					Calle 2 esquina a 1	Santiago de las Vegas, Boyeros, Ciudad de La Habana	17200	53 7 6833494	53 7 6839014	yamiletrst@inifat.co.cu		null	null	null	2014-12-12	CUB295	CUB
CUB167	GA		Grupo de AgrosociologÃ­a	Governmental					Calle 2 esquina aa 1, Stgo. De las Vegas,Boyeros	La Habana	17200	(53) 7 6830098	(53)7 6839014	arlene@inifat.co.cu		null	null	null	2015-10-09	CUB167	CUB
CUB227	IPA		Instituto PolitÃ©cnico Agropecuario Urselia DÃ­az BÃ¡ez	Governmental												null	null	null	2014-12-12	CUB227	CUB
CUB216	LPAS		Laboratorio Provincial de AnÃ¡lisis de Semillas provincia Cienfuegos	Governmental						Cienfuegos						null	null	null	2017-07-05		CUB
CUB214	LPAS		Laboratorio Provincial de AnÃ¡lisis de Semillas provincia Sancti SpÃ­ritus	Governmental						Sancti SpÃ­ritus						null	null	null	2017-07-05		CUB
CUB255	EMPA		Empresa de Proyectos Agropecuarios del Ministerio de la Agricultura	Governmental					Avenida Independencia, km 1 1/2, Cerro	La Habana		(53) 7 577335; 407294; 577323				null	null	null	2015-10-09	CUB255	CUB
CUB253	UCLV		Universidad Central de Las Villas	Governmental					Carretera a CamajuanÃ­ Km 5 1/2	Santa Clara	54830					null	null	null	2015-10-09	CUB253	CUB
CUB251	IIAJD		Instituto de Investigaciones Agropecuarias Jorge Dimitrov	Governmental					Carretera Bayamo-Manzanillo Km 16,5. Peralejo. Bayamo-Granma	Bayamo	85100	(53) 23 483235, 483257, 483254	(53) 23 483254	dimitrov@granma.inf.cu	www.dimitrov.ins.cu	null	null	null	2017-06-23	CUB251	CUB
CUB343	GV		Grupo de VerificaciÃ³n	Governmental					Calle 28 No. 512, entre 5ta y 7ma	Miramar, Playa, La Habana	11400	53 7 2031935-38	53 7 2023255			null	null	null	2017-06-23	CUB343	CUB
CUB270	DCS		Departamento CertificaciÃ³n de Semillas HolguÃ­n	Governmental						HolguÃ­n						null	null	null	2017-07-05	CUB270	CUB
CUB284	CIAP		Centro de Investigaciones Agropecuarias	Governmental					Carretera a CamajuanÃ­, Km 5 1/2	Santa Clara	54830	53 (42) 281520		luisbo@uclv.edu.cu	http://ciap.agronet.uclv.edu.cu	null	null	null	2014-12-12	CUB284	CUB
CUB319	VI		VicerectorÃ­a de Investigaciones	Governmental					Autopista Nacional km 23 1/2	San JosÃ© de La Lajas La Habana	10700	53 47 863013 ext. 287		phernand@isch.edu	www.unah.edu.cu	null	null	null	2014-12-12	CUB319	CUB
CUB276	LPAS		Laboratorio Provincial de AnÃ¡lisis de Semillas provincia HolguÃ­n	Governmental						HolguÃ­n						null	null	null	2014-12-12		CUB
CUB275	DPCS		Departamento de CertificaciÃ³n de Semillas provincia HolguÃ­n	Governmental						HolguÃ­n						null	null	null	2014-12-12		CUB
CUB274	GECV		Grupo Empresarial de Cultivos Varios	Governmental					Conill y Avenida Independencia, Nuevo Vedado, Plaza	La Habana	10 600	(53) 7 8819942				null	null	null	2015-10-09	CUB274	CUB
CUB222	LPAS		Laboratorio Provincial de AnÃ¡lisis de Semillas provincia GuantÃ¡namo	Governmental						GuantÃ¡namo						null	null	null	2017-07-05		CUB
CUB273	LPAS		Laboratorio Provincial de AnÃ¡lisis de Semillas provincia Santiago de Cuba	Governmental						Santiago de Cuba						null	null	null	2017-07-05		CUB
CUB252			Laboratorio Provincial de AnÃ¡lisis de Semillas Cienfuegos	Governmental						Cienfuegos						null	null	null	2015-10-09	CUB252	CUB
CUB272	DPCS		Departamento de CertificaciÃ³n de Semillas provincia Santiago de Cuba	Governmental						Santiago de Cuba						null	null	null	2014-12-12		CUB
CUB271	DCS		Departamento CertificaciÃ³n de Semillas Ciego de Avila	Governmental						Ciego de Avila						null	null	null	2015-10-09	CUB271	CUB
CUB297	GPN		Grupo de Productos Naturales	Governmental					Calle 2 esquina a 1	Santiago de las Vegas, Boyeros, Ciudad de La Habana	17200	53 7 6830093	53 7 6839014	jestrada@inifat.co.cu		null	null	null	2014-12-12	CUB297	CUB
CUB262	DCS		Departamento CertificaciÃ³n de Semillas Matanzas	Governmental						Matanzas						null	null	null	2015-10-09	CUB262	CUB
CUB336	DirCT		DirecciÃ³n de Ciencia y TÃ©cnica	Governmental					Km 47.5 Carretera Central	San JosÃ© de Las Lajas, La Habana	27	53 47 99410		evalino@ica.co.cu; elainevalino@yahoo.es	www.ica.inf.cu	null	null	null	2014-12-12	CUB336	CUB
CUB306			EstaciÃ³n Territorial de ProtecciÃ³n de Plantas de Jaruco	Governmental												null	null	null	2017-07-05	CUB306	CUB
CUB256	AENTA		Agencia de EnergÃ­a Nuclear y TecnologÃ­as de Avanzadas	Governmental					Ave 41 y Calle18A, Miramar, Playa	La Habana	11300	(53) 7 2022524	(53) 7 2041188			null	null	null	2015-10-09	CUB256	CUB
CUB287	ICA		Instituto de Ciencia Animal	Governmental	0	0	0	0	Km 47.5 Carretera Central	San JosÃ© de Las Lajas, La Habana	27	53 47 99433; 99180-82		oborroto@ica.co.cu	www.ica.inf.cu			null	2015-10-07	CUB287	CUB
CUB254	FAME		Facultad Agropecuaria de MontaÃ±a Escambray	Governmental					Carretera El Castillito, Topes de Collante	Trinidad, Sancti Spiritus	64310	53 41 540349		alejandro@fame.uclv.edu.cu		null	null	null	2017-07-05	CUB254	CUB
CUB285	GIG		Grupo de Investigaciones de Granos	Governmental					Carretera a CamajuanÃ­, Km 5 1/2	Santa Clara, Villa Clara	54830	53 42 281520		reinaldoa@uclv.edu.cu	http://ciap.agronet.uclv.edu.cu	null	null	null	2014-12-12	CUB285	CUB
CUB321	IPUEC		Instituto Pre Universitario en el Campo Manuel de Quesada Loynaz	Governmental					Las Flores 2	Las Flores, San Miguel de BagÃ¡	74360	53 32 48163				null	null	null	2014-12-12	CUB321	CUB
CUB286	GBINIVIT		Grupo Biotecnologia INIVIT	Governmental					Grupo Biotecnologia INIVIT	Santo Domingo, Villa Clara	53000	53 42 403102; 403103; 403105	53 42 403103	inivit@inivit.co.co		null	null	null	2014-12-12	CUB286	CUB
CUB313	OADIM		Organo de AtenciÃ³n al Desarrollo Integral de la MontaÃ±a del Macizo Guamuhaya	Governmental					Cuatro Vientos	Cumanayagua		53 41 540 136; 53 41 540041	53 41 540041	turquino@eimacs.cu		null	null	null	2014-12-12	CUB313	CUB
CUB279	DPCS		Departamento de CertificaciÃ³n de Semillas provincia Ciego de Avila	Governmental						Ciego de Avila						null	null	null	2014-12-12		CUB
CUB277			Laboratorio Provincial de AnÃ¡lisis de Semillas Ciego de Avila	Governmental						Ciego de Avila						null	null	null	2015-10-09	CUB277	CUB
CUB147	BST		Banco de Sagua de TÃ¡namo	Governmental					MayarÃ­ Abajo	MayarÃ­						null	null	null	2014-12-12	CUB147	CUB
CUB303	BGINIVIT		Banco de Germoplasma INIVIT	Governmental					Apartado 6, Finca 'Tres Carolinas'	Santo Domingo, Villa Clara	53000	53 42 403102; 403103; 403105	53 42 403103	inivit@inivit.co.cu		null	null	null	2014-12-12	CUB303	CUB
CUB302	GEAMSC		Grupo Empresarial de Agricultura de MontaÃ±a de Santiago de Cuba	Governmental					Calle E No 51 e/ 2 y 3, Reparto SueÃ±o	Santiago de Cuba		53 22 622125; 53 22 624500;53 22 624501	53 22 669125	asocafe@asocafe.ciges.inf.cu		null	null	null	2014-12-12	CUB302	CUB
CUB308	DTSCMINAG		DelegaciÃ³n Territorial del MINAG de Santiago de Cuba	Governmental					Carretera Central, Km 5 1/2, Las Cuabas	Santiago de Cuba		53 22 632006; 53 22 632216		rmtscu@minag.gov.cu		null	null	null	2014-12-12	CUB308	CUB
CUB338	GAHGC		Grupo Ad Hoc de GestiÃ³n de la Calidad	Governmental					Calle 28 No. 512, entre 5ta y 7ma	Miramar, Playa, La Habana	11400	53 7 2031935-38	53 7 2023255			null	null	null	2014-12-12	CUB338	CUB
CUB307			DelegaciÃ³n Territorial del MINAG HolguÃ­n	Governmental								53 24 462356; 53 24 463577; 53 24 474064	53 24 463688	delegado@eimahlg.cu		null	null	null	2014-12-12	CUB307	CUB
CUB261	DCS		Departamento CertificaciÃ³n de Semillas Villa Clara	Governmental						Villaclara						null	null	null	2017-07-05	CUB261	CUB
CUB353			EstaciÃ³n Territorial de ProtecciÃ³n de Plantas de Bayamo	Governmental												null	null	null	2014-12-12	CUB353	CUB
CUB245			Banco de Germoplasma de caÃ±a de azÃºcar de MayarÃ­	Governmental	0	0	0	0		HolguÃ­n								null	2015-10-07	CUB245	CUB
CUB289	DME GuÃ¡imaro		DirecciÃ³n Municipal de EducaciÃ³n GuÃ¡imaro	Governmental						GuÃ¡imaro	72600	53 (32) 82326		aguaimaro@cmw.rimed.cu		null	null	null	2014-12-12	CUB289	CUB
CUB294	GEAM		Grupo Empresarial de Agricultura de MontaÃ±a	Governmental					Calle Conill y Ave. Independencia	Plaza de la RevoluciÃ³n, La Habana						null	null	null	2014-12-12	CUB294	CUB
CUB292	SDC		Sub-DirecciÃ³n CientÃ­fica	Governmental					Calle 2 esquina a 1	Santiago de las Vegas, Boyeros, Ciudad de La Habana	17200	53 7 6830093	53 7 6839014	acapote@inifat.co.cu		null	null	null	2014-12-12	CUB292	CUB
CUB278			Laboratorio Provincial de AnÃ¡lisis de Semillas Las Tunas	Governmental						Las Tunas						null	null	null	2015-10-09	CUB278	CUB
CUB290	BGCV		Banco de germoplasma de cafÃ© de Velasco	Governmental					MayorquÃ­n, Velasco	Gibara						null	null	null	2017-07-05	CUB290	CUB
CUB293	ORASEN		Oficina de RegulaciÃ³n Ambiental y de Seguridad Nuclear	Governmental					Calle 28 No. 504, entre 5ta y 7ma	Miramar, Playa, La Habana	11400	53 7 2031935-38; 53 7 2021664	53 7 2021664	dgorasen@orasen.co.cu	www.ama.cu	null	null	null	2014-12-12	CUB293	CUB
CUB355			EstaciÃ³n Territorial de ProtecciÃ³n de Plantas de Manzanillo	Governmental												null	null	null	2014-12-12	CUB355	CUB
CUB352	BIOECO		Centro Oriental de Ecosistema y Biodiversidad	Governmental						Santiago de Cuba						null	null	null	2014-12-12	CUB352	CUB
CUB335			EstaciÃ³n Territorial de ProtecciÃ³n de Plantas de Remedios	Governmental												null	null	null	2017-07-05	CUB335	CUB
CUB263	DCS		Departamento CertificaciÃ³n de Semillas Pinar del RÃ­o	Governmental						Pinar del RÃ­o						null	null	null	2015-10-09	CUB263	CUB
CUB312	CITMAC		DelegaciÃ³n Provincial CITMA Cienfuegos	Governmental						Cienfuegos				citma.cfg@deleg.perla.inf.cu		null	null	null	2017-07-05	CUB312	CUB
CUB264	DCS		Departamento CertificaciÃ³n de Semillas Santiago de Cuba	Governmental						Santiago de Cuba						null	null	null	2015-10-09	CUB264	CUB
CUB301	GFSS		Grupo de Fertilidad de Suelos y Sustratos	Governmental					Calle 2 esquina a 1	Santiago de las Vegas, Boyeros, Ciudad de La Habana	17200	53 7 6830093	53 7 6839014	rorellana@infomed.sld.cu		null	null	null	2014-12-12	CUB301	CUB
CUB346	GS		Grupo de Salvaguardia	Governmental					Calle 28 No. 512, entre 5ta y 7ma	Miramar, Playa, La Habana	11400	53 7 2031935-38	53 7 2023255			null	null	null	2017-06-23	CUB346	CUB
CUB344	GA		Grupo de Autorizaciones	Governmental					Calle 28 No. 512, entre 5ta y 7ma Miramar, Playa, La Habana	Miramar, Playa, La Habana	11400	53 7 2031935-38	53 7 2023255			null	null	null	2014-12-12	CUB344	CUB
CUB374			EstaciÃ³n Territorial de ProtecciÃ³n de Plantas de ColÃ³n	Governmental												null	null	null	2017-07-05	CUB374	CUB
CUB373			EstaciÃ³n Territorial de ProtecciÃ³n de Plantas de MÃ¡ximo GÃ³mez	Governmental												null	null	null	2017-07-05	CUB373	CUB
CUB195			Comunidad Soroa	Governmental						Pinar del RÃ­o						null	null	null	2015-10-09	CUB195	CUB
CUB341	DS		Departamento de Salvaguardia	Governmental					Calle 28 No. 512, entre 5ta y 7ma	Miramar, Playa, La Habana	11400	53 7 2031935-38	53 7 2023255			null	null	null	2014-12-12	CUB341	CUB
CUB331			EstaciÃ³n Territorial de ProtecciÃ³n de Plantas de Guane.	Governmental												null	null	null	2014-12-12	CUB331	CUB
CUB323			EstaciÃ³n Experimental del Tabaco	Governmental	0	0	1	0	San Juan y MartÃ­nez	Pinar del RÃ­o				estexp@enet.cu				null	2016-02-02	CUB323	CUB
CUB367			EstaciÃ³n Territorial de ProtecciÃ³n de Plantas de GÃ¼ira de Melena	Governmental												null	null	null	2014-12-12	CUB367	CUB
CUB282	ISPC		Instituto Superior PedagÃ³gico 'JosÃ© MartÃ­' de CamagÃ¼ey	Governmental						CamagÃ¼ey						null	null	null	2014-12-12	CUB282	CUB
CUB322	INIFAT		Instituto de Investigaciones Fundamentales en Agricultura Tropical	Governmental					Calle 1 esq. 2, Habana	Santiago de las Vegas, La Habana	17200	(53) 6834039;6839010;7 6832416; 7 6830093; 7 6830098	(53) 7 6839014	adolforn@inifat.co.cu	www.inifat.co.cu	null	null	null	2014-12-12		CUB
CUB299	EICB		EstaciÃ³n de Investigaciones de Cacao Baracoa	Governmental	0	0	0	0	Los Hoyos de Sabanilla, Baracoa, GuantÃ¡namo	Baracoa								null	2016-04-15	CUB299	CUB
CUB349	INSTEC		Instituto Superior de TecnologÃ­as y Ciencias Aplicadas.	Governmental					Ave. Salvador Allende esq. Luaces, Quinta de los Molinos	Plaza de la RevoluciÃ³n. Vedado. Ciudad de la Habana.	AP 6163	53 7 8780855; 8797858; 8785969	53 7 2041188			null	null	null	2017-06-23	CUB349	CUB
CUB226			DelegaciÃ³n Territorial CITMA de GuantÃ¡namo	Governmental						GuantÃ¡namo						null	null	null	2014-12-12		CUB
CUB351	ENPFF		Empresa Nacional de ProtecciÃ³n de Flora y Fauna	Governmental						Miramar, Playa, La Habana						null	null	null	2014-12-12	CUB351	CUB
CUB304	CICA		Centro de InspecciÃ³n y Control Ambiental	Governmental					Calle 28 No. 502, entre 5ta y 7ma	Miramar, Playa, La Habana	11400	53 7 2027573; 2031935-38	53 7 2027030	tomas@orase.co.cu	www.ama.cu	null	null	null	2014-12-12	CUB304	CUB
CUB435			Facultad de Secundaria BÃ¡sica	Governmental					Carretera de CircuvalaciÃ³n Norte km 5 y medio	CamagÃ¼ey	74670	53 32 262232				null	null	null	2014-12-12	CUB435	CUB
CUB340	DA		Departamento de Autorizaciones	Governmental					Calle 28 No. 512, entre 5ta y 7ma	Miramar, Playa, La Habana	11400	53 7 2031935-38	53 7 2023255			null	null	null	2014-12-12	CUB340	CUB
CUB334			EstaciÃ³n Territorial de ProtecciÃ³n de Plantas de Jovellanos	Governmental												null	null	null	2017-07-05	CUB334	CUB
CUB388			EstaciÃ³n Territorial de ProtecciÃ³n de Plantas de Tercer Frente	Governmental												null	null	null	2017-07-05	CUB388	CUB
CUB310			Unidad CientÃ­fico TecnolÃ³gica de Base de AlquÃ­zar.	Governmental					Carretera Pestana Km. 2 Â½, AlquÃ­zar, La Habana.			53 052695052; 53 052695028				null	null	null	2014-12-12	CUB310	CUB
CUB348	IPK		Instituto de Medicina Tropical 'Pedro KourÃ­'	Governmental					Autopista Novia del MediodÃ­a Km 6 Â½ e/ Autopista Nacional y Carretera Central.	La Lisa, Ciudad de La Habana	P.O.Box 601 Marianao 1	53 7 2020430-40; 2020633	53 7 2046051	ciipk@ipk.sld.cu	www.ipk.sld.cu	null	null	null	2017-03-31	CUB348	CUB
CUB378			EstaciÃ³n Territorial de ProtecciÃ³n de Plantas de Pinar del RÃ­o	Governmental												null	null	null	2017-07-05	CUB378	CUB
CUB248	DPSVCH		DirecciÃ³n Provincial de Sanidad Vegetal Ciudad de la Habana	Governmental						Ciudad de la Habana						null	null	null	2015-10-09	CUB248	CUB
CUB439			Departamento de Ciencias Naturales	Governmental					Carretera de CircunvalaciÃ³n Norte km 5 y medio	CamagÃ¼ey	74670	(32) 26-2232				null	null	null	2014-12-12	CUB439	CUB
CUB328			EstaciÃ³n Territorial de ProtecciÃ³n de Plantas de Jobabo	Governmental												null	null	null	2017-07-05	CUB328	CUB
CUB326			EstaciÃ³n Territorial de ProtecciÃ³n de Plantas de Tamarindo	Governmental												null	null	null	2014-12-12	CUB326	CUB
CUB325			EstaciÃ³n Territorial de ProtecciÃ³n de Plantas de Banes	Governmental												null	null	null	2014-12-12	CUB325	CUB
CUB386			EstaciÃ³n Territorial de ProtecciÃ³n de Plantas de El Caney	Governmental												null	null	null	2017-07-05	CUB386	CUB
CUB339	DI		Departamento de InspecciÃ³n	Governmental					Calle 28 No. 512, entre 5ta y 7ma	Miramar, Playa, La Habana	11400	53 7 2031935-38	53 7 2023255			null	null	null	2014-12-12	CUB339	CUB
CUB356			EstaciÃ³n Territorial de ProtecciÃ³n de Plantas de BatolomÃ© MasÃ³	Governmental												null	null	null	2014-12-12	CUB356	CUB
CUB416	GIPA		Grupo de Investigaciones de ProducciÃ³n Animal	Governmental					Carretera a CamajuanÃ­, Km 5 Â½	Santa Clara, Villa Clara	54830	53 42 281520		dÃ­azc@uclv.edu.cu	http://ciap.agronet.uclv.edu.cu	null	null	null	2017-06-23	CUB416	CUB
CUB362			EstaciÃ³n Territorial de ProtecciÃ³n de Plantas de Valle del CaujerÃ­	Governmental												null	null	null	2014-12-12	CUB362	CUB
CUB361			EstaciÃ³n Territorial de ProtecciÃ³n de Plantas de Baracoa	Governmental												null	null	null	2014-12-12	CUB361	CUB
CUB357			EstaciÃ³n Territorial de ProtecciÃ³n de Plantas de Buey Arriba	Governmental												null	null	null	2014-12-12	CUB357	CUB
CUB311	CEDAR		Centro de Estudios de Desarrollo Agario Rural	Governmental					Autopista Nacional Km 23 1/2	San JosÃ© de Las Lajas	10700	53 47 864840		lpena@isch.edu.cu	www.unah.edu.cu	null	null	null	2014-12-12	CUB311	CUB
CUB438	FDM		Finca Demostrativa Malezas, DelegaciÃ³n provincial del Ministerio de Agricultura, Villa Clara	Governmental					Carretera a Malezas Km 1	Santa Clara						null	null	null	2014-12-12	CUB438	CUB
CUB389			EstaciÃ³n Territorial de ProtecciÃ³n de Plantas de GuamÃ¡	Governmental												null	null	null	2017-07-05	CUB389	CUB
CUB383			EstaciÃ³n Territorial de ProtecciÃ³n de Plantas de San Luis	Governmental												null	null	null	2017-07-05	CUB383	CUB
CUB410	ULT		Universidad de Las Tunas	Governmental					Ave. Carlos J. Finlay S/N, Reparto Buenavista	Las Tunas		53 31 348014 Ext. 17		eacosta@ult.edu.cu	www.ult.edu.cu	null	null	null	2014-12-12	CUB410	CUB
CUB387			EstaciÃ³n Territorial de ProtecciÃ³n de Plantas de Palma Soriano	Governmental												null	null	null	2017-07-05	CUB387	CUB
[truncated: 19,509 more rows]
