# Supplementary material for: Climatic adaptation and ecological descriptors of wild beans from Mexico
Source: Ecol Evol. 2018 Jun 4;8(13):6492–504. doi: 10.1002/ece3.4106 (PMC6053573; doi:10.1002/ece3.4106)
Supplement: Supplementary file 2 [file ECE3-8-6492-s002.xlsx]

## Sheet: Sheet3
Taxon	Photoperiod (h)			Elevation (masl)			Mean annual temperature (ºC)			Mean annual rainfall (mm)			Climate types	Aridity Index			Radiation (wm-2)			PET (mm*month-1)			Bioclimatic variables
	Min	Max	Mean	Min	Max	Mean	Min	Max	Mean	Min	Max	Mean		Min	Max	Mean	Min	Max	Mean	Min	Max	Mean	Bio3	Bio4	Bio5	Bio6	Bio8	Bio9	Bio10	Bio11	Bio13	Bio14	Bio15	Bio16	Bio17	Bio18
P. acutifolius	11.4701	14.5038	12.9537	9	2102	1206.33	12.0811	28.4244	20.23	4.53333	184.733	54.3692	10, 11, 13, 14, 15, 18, 26	0.1815	0.5697	0.38108	9.43901	16.5012	13.447	69	238	147.144	6	37.394	33.42	6.04667	240.2	192.9	24.6467	15.2267	184.733	4.53333	106.867	469.2	21.5333	350.1
P. albencens	11.7597	14.135	12.9131	1535	2125	1830	9.875	24.1667	17	12	194.5	71.3077	11, 15	0.3837	0.8041	0.5939	10.559	16.1742	13.9016	83	187	127.458	6.5	18.955	27.65	5.8	181	158.5	19.15	14.3	194.5	12	88.5	511	44	284
P. albiviolaceus	11.5613	14.3667	12.9323	322	971	646.5	15.425	28.1	21.7333	12.5	191.5	71.6154	13, 19	0.3848	0.75	0.5674	9.8191	16.421	13.6206	84	182	135.5	5.45	36.445	32.3	9.25	252	179	25.55	16.6	191.5	12.5	80	474	51	420.5
P. coccineus subsp. coccineus	11.7923	14.0788	12.9076	1578	2825	1941.88	9.89167	24.8031	17.3208	7.75	234.5	83.3846	9, 10, 11, 14, 15	0.357	0.9467	0.685287	10.7241	16.1066	13.9517	9.60815	1728	205.626	6.7	19.2287	28.1625	5.9375	187.8	162.9	19.5375	14.6	234.5	7.75	95.375	626	32.125	352.8
P. coccineus subsp. striatus	11.7661	14.1	12.9096	2861	2949	2905	4.90417	20.025	12.4333	6.33333	157.667	57.7436	11	0.606	1.114	0.86	10.6739	16.1313	13.9424	10.5821	1376	193.52	6.95	16.115	22.8	1.1	135.5	102	14.3	10.2	236.5	9.5	93	664	41	309.5
P. esperanzae	11.6645	14.23	12.9227	971	2459	1715	9.6625	24.7333	17.1708	6	115	43.0769	9, 13	0.3205	0.3848	0.35265	10.2544	16.2684	13.7814	84	181	131.167	6.5	25.44	28.2	5.15	191.5	142.5	19.9	13.6	115	6	79.5	282	32	196.5
P. filiformis	11.4266	14.5242	12.9519	31	2117	1226.75	12.0292	28.3729	20.175	2.5	60.25	20.4808	9, 13	0.0596	0.2046	0.149775	9.3413	16.5571	13.4246	81	223	145.479	5.85	40.455	33.65	5.975	241	185.8	25.025	14.8	60.25	2.5	85	155.75	11.75	104.3
P. glabellus	11.6817	14.2311	12.9207	170	1470	661.333	16.3694	28.1222	22.2194	39.3333	331.333	128.59	11, 19, 27	0.705	1.2796	1.03873	10.2496	16.2788	13.7849	75	199	133.806	5.66667	30.7633	31.9	11.2333	249	181.3	25.3667	17.8667	331.333	39.3333	74.6667	801	123.333	588.7
P. gladiolatus	11.6032	14.34	12.9254	2023	2023	2023	9.475	25.4083	17.425	10	95	42.6923	9	0.3343	0.3343	0.3343	9.92882	16.3879	13.6644	85	187	135.833	6.3	27.88	29.7	4.8	193	146	20.4	13.4	95	10	71	267	44	164
P. laxiflorus	11.8065	14.0833	12.9071	1691	1691	1691	11.9	27.5167	19.6833	4	206	74.6154	15	0.5567	0.5567	0.5567	10.7828	16.09	13.9807	111	181	144.583	7.4	13.26	30.2	9.3	202	189	21.5	18	206	4	105	595	14	271
P. leptostachyus	11.7661	14.14	12.913	2020	2165	2092.5	8.32083	21.6625	14.9667	15	249	90.4231	11	0.6101	1.0979	0.854	10.5243	16.1866	13.8889	75	169	115.667	6.35	19.165	25.3	4.5	162	138.5	17.25	12.3	249	15	84.5	623	54.5	359
P. lunatus	11.7366	14.135	12.9093	8	358	132.833	19.3736	29.9125	24.6181	25	261	103.795	26, 27, 28	0.6184	1.5496	0.830833	10.5215	16.1815	13.8842	80	197	134.722	5.56667	27.62	33.6167	14.85	266	232.7	27.6	20.6833	261	25	73	642.333	89.3333	377.2
P. maculatifolius	11.5129	14.4567	12.9474	1386	1386	1386	10.875	26.2917	18.5583	14	111	46.5385	9	0.359	0.359	0.359	9.62009	16.4803	13.5406	83	183	137.167	6	35.93	30.2	4.7	219	137	22.5	13.5	111	14	69	287	52	263
P. maculatus	11.6129	14.315	12.9311	741	3083	2010	8.34375	24.875	16.5854	6.5	108.25	43.4038	9, 11, 13	0.127	0.7385	0.36805	10.0052	16.3423	13.6809	77	205	134.438	6.4	31.5125	29.075	2.85	194.3	134.5	20.125	12.2	108.25	6.5	76.75	296.25	24.5	195.8
P. macvaughii	11.8774	13.9867	12.8997	14	14	14	21.325	33.5083	27.4	1	253	74.1538	27	0.5248	0.5248	0.5248	11.0889	15.9671	14.0841	126	184	154.5	8.1	6.93	34.3	19.4	280	267	28.2	26.4	253	1	108	559	4	500
P. micranthus	11.7473	14.1611	12.9153	530	1031	707.333	17.0583	30.0944	23.5583	5.33333	320.667	105.103	27	0.7401	0.8656	0.787833	10.5079	16.1904	13.8816	106	192	143.25	6.63333	19.5733	32.3667	12.8667	255	224	25.6667	20.8333	320.667	5.33333	110	928	22	738
P. microcarpus	11.4726	14.465	12.9461	1334	1420	1377	12.5542	29.3708	20.9417	2.5	107.5	32.6538	13, 14	0.1815	0.2928	0.23715	9.53276	16.5034	13.5037	82	229	150.958	5.75	43.05	34.5	5.6	247	192.5	25.65	14.95	107.5	2.5	103	278	13	163.5
P. nodosus	11.8	14.0833	12.9081	1716	1716	1716	11.075	25.45	18.225	3	173	58.7692	15	0.4987	0.4987	0.4987	10.6626	16.1359	13.9386	101	176	130.333	6.6	17.55	28.6	6.8	195	173	20.1	15.6	173	3	100	481	10	320
P. novoleonensis	11.4237	14.5467	12.9534	1350	1639	1542.67	10.4889	24.7972	17.6139	16	170.667	61.7436	10	0.4826	0.542	0.5024	9.32829	16.5606	13.4192	77	173	128.278	6.3	28.1933	28.2333	5.63333	203.3	145.7	20.8667	13.7667	170.667	16	71	372	60	317.7
P. oligospermus	11.9258	13.8933	12.8874	1203	1203	1203	15.3583	28.5417	21.925	12	248	98	23	0.7535	0.7535	0.7535	11.2682	15.9042	14.1421	110	173	142	6.8	16.26	31.1	11.9	230	204	23.7	19.5	248	12	92	708	40	369
P. palmeri	11.4323	14.4933	12.9495	2356	2356	2356	7.40833	26.2083	16.7833	18	75	38	9	0.3063	0.3063	0.3063	9.45254	16.5272	13.4714	78	178	128.917	6.8	32.85	30.2	2.8	198	149	20.4	12.1	75	18	45	191	63	185
P. parvifolius	11.8774	13.9867	12.8997	2280	2280	2280	8.13333	19.6917	13.8833	28	337	134.692	11	1.4692	1.4692	1.4692	11.2123	15.9198	14.1243	79	123	98.9167	7.2	9.92	22	6.1	141	133	15.1	12.5	337	28	85	941	94	419
P. pedicellatus	11.729	14.1533	12.9117	2238	2238	2238	7.4	21.3917	14.375	19	229	85.5385	11	0.8018	0.8018	0.8018	10.513	16.1912	13.8851	84	154	117.333	6.6	18.28	24.8	3.9	151	130	16.6	11.9	229	19	78	570	66	262
P. pluriflorus	11.7323	14.18	12.916	2165	2165	2165	7.48333	19.9	13.6583	23	320	111.231	11	1.0979	1.0979	1.0979	10.4262	16.2223	13.8535	75	148	108	6.3	19.71	23.7	4.2	144	123	16.2	11.1	320	23	79	741	86	332
P. purpusii	11.5452	14.3733	12.9303	2157	2157	2157	8.49167	25.1583	16.7833	2	69	28.0769	9	0.2213	0.2213	0.2213	9.82825	16.4189	13.6246	84	190	136.667	6.4	28.76	29.7	4	199	162	19.9	12.7	69	2	64	170	23	170
P. rotundatus	11.7667	14.1089	12.9113	1705	2072	1908.33	9.10278	26.4583	17.7472	5.66667	193.333	59.2308	10, 11, 15	0.3327	0.5074	0.442633	10.6118	16.1487	13.9168	102	199	143.667	6.7	21.6167	30.2333	4.33333	193.7	165.3	20.2	14.6667	193.333	5.66667	102.333	477.667	21.3333	342.7
P. vulgaris	11.7996	14.0842	12.9073	964	2038	1538.22	12.5699	27.8431	20.1815	10.4348	236	87.3211	11, 15, 19, 23, 27	0.4181	1.571	0.672009	10.7545	16.0999	13.9696	83	219	144.815	6.9913	16.6609	30.9957	9.26087	211.2	192.6	22.1913	17.8783	236	10.4348	98.6087	653.957	37.6087	345.9
P. xanthotrichus	11.9258	13.8933	12.8899	1386	1386	1386	13.25	27.1667	20.1833	8	294	110.308	23	0.7937	0.7937	0.7937	11.3406	15.8836	14.165	117	180	148.25	7.3	12.47	29.6	10.6	208	184	21.5	18.4	294	8	92	757	33	448
P. xolocotzii	11.9	13.9667	12.8981	1567	1567	1567	14.5083	28.6917	21.5583	2	208	74.6923	15	0.5458	0.5458	0.5458	11.1001	15.9624	14.0878	115	184	145.333	6.9	13.7	31.9	11.4	216	207	23.4	19.8	208	2	102	599	17	246
P. zimapanensis	11.6113	14.29	12.93	1342	1768	1572	11.2292	26.4542	18.8229	10	126	47.7885	9, 10	0.2566	0.4987	0.374625	10.0416	16.3474	13.7055	81	190	138.042	6.325	28.02	30.025	6.2	194.3	174.8	21.85	14.85	126	10	75.5	298.75	41.25	168
Mean	11.6763	14.2313	12.9227	8	3083	1453.6	12.0726	26.9597	19.4909	10.3333	202.676	72.4819		0.0596	1.571	0.581361	10.2719	16.2549	13.7823	9.60815	1728	146.005	6.45248	25.1078	30.6723	7.57723	206	170.3	22.3703	16.0208	204.683	10.4356	91.505	536.733	39.4851	318.8
Photoperiod (h)=Mean monthly calculated on NOAA Solar Calculator (National Oceanic and Atmospheric Administration, http://www.esrl.noaa.gov/gmd/grad/solcalc/index.html).
Elevation (masl)=Hijmans et al. (2005).
Mean annual temperature (ºC)=Mean monthly based on series from 1950 to 2000 (Hijmans et al., 2005).
Mean annual rainfall (mm)=Mean monthly based on series from 1950 to 2000 (Hijmans et al., 2005).
Climate types=Medina-García et al., 1998
Aridity Index=Mean monthly based on series from 1950 to 2000 (Zomer et al., 2007; 2008)
Radiation (wm-2)=Mean monthly based on series from 1950 to 2000 (Zomer et al., 2007; 2008)
PET (mm*month-1)=Mean monthly based on series from 1950 to 2000 (Zomer et al., 2007; 2008)
Bio3=Isothermality (Mean diurnal range (Mean of monthly (max temp - min temp))/Temperature annual range (Max temperature of warmest month-Min Temperature of coldest month)) (*100).
Bio4=Temperature seasonality (standard deviation *100)
Bio5=Max Temperature of Warmest Month
Bio6=Min Temperature of Coldest Month
Bio8=Mean temperature of wettest quarter.
Bio9=Mean temperature of driest quarter.
Bio10=Mean temperature of warmest quarter.
Bio11=Mean Temperature of Coldest Quarter
Bio13=Precipitation of Wettest Month
Bio14=Precipitation of Driest Month
Bio15= Precipitation Seasonality (Coefficient of Variation)
Bio16=Precipitation of wettest quarter.
Bio17=Precipitation of driest quarter.
Bio18=Precipitation of warmest quarter.
